# Supplementary material for: Exploring oak processionary caterpillar induced lepidopterism (part 2): ex vivo bio-assays unmask the role of TRPV1
Source: Cell Mol Life Sci. 2024 Jun 28;81(1):281. doi: 10.1007/s00018-024-05318-9 (PMC11335206; doi:10.1007/s00018-024-05318-9)
Supplement: Supplementary file 1 — Supplementary file1 (XLSX 197 KB) [file 18_2024_5318_MOESM1_ESM.xlsx]

## Sheet: Sheet1
category	family	Confident	Contig name	Systematic name	-10lgP score	p-value	Native Peaks N	Native Peaks Unique	Native Peaks coverage (95% conf)	RA Peaks N	RA Peaks Unique	RA Peaks coverage (95% conf)	RAT Peaks N	RAT Peaks Unique	RAT Peaks coverage (95% conf)	Average mass (Da)	TPM	CDS	Contig name	Translated ORF	SignalP score	CS position	minus Signal P	#aminoacids	# Cys	Monoisotopic mass	Average mass Expasy	InterProScan	InterProScan	BLASTp against SwissProt Uniprot	organism	BLASTp against SwissProt Uniprot E value	score	identity	entry name	BLASTp against SwissProt Uniprot	organism	BLASTp against SwissProt Uniprot E value	score	identity	entry name	BLASTp against SwissProt Uniprot	organism	BLASTp against SwissProt Uniprot E value	score	identity
Allergen Tha p 2	Allergen Tha p 2	Yes	TRINITY_DN14079_c0_g1_i1.p1	U-TPTX4-Tp1	351.3	7.4131e-36	23	23	0.19	29	29	0.85	6	6	0.78	12694	10.71	GAGCGTCAGAACTTCCAGTTTACCACACGACTTCATTAACGTGAAAACGGTTCAGATAAGCGCTGGGATATTTTTATCAGTTTAAAGACGTTCCAAAGTTGGAGCACAACGAGTACACACTGCAGGTGAGCTGAAGACCATCGTACCAAAAAGAGAAGCACCAAAGAAGATGAAGCTCCTGATATTTGCAACATTAATTGCTCTATCGTCTTCACTTCCGCAACTAAGTGAGGAAGCGGAGAAAGCTATAGACCTTACATACCAAGAAAAGAATAATTTATTTGAACTTGGATCTGTAGTAGGTGACATTTTAAGTGATAAAGGATGTCACGTTTCCTTCGGGTGTCACAAAGGATACTGCTGGGCCGGTTGTGGAAATCCTCGTAATCCATGGTCTTG…	TRINITY_DN14079_c0_g1_i1.p1	MKLLIFATLIALSSSLPQLSEEAEKAIDLTYQEKNNLFELGSVVGDILSDKGCHVSFGCHKGYCWAGCGNPRNPWSWGEHWCYTTKTYSQSYSYVECTQDSECNGCWSCGGPCSA	0.999281	CS pos: 15-16. SSS-LP. Pr: 0.3389	LPQLSEEAEKAIDLTYQEKNNLFELGSVVGDILSDKGCHVSFGCHKGYCWAGCGNPRNPWSWGEHWCYTTKTYSQSYSYVECTQDSECNGCWSCGGPCSA	100	10	11086.8	11094.2	non predicted		Allergen Tha p 2	Thaumetopoea pityocampa (Pine processionary moth) (Bombyx pityocampa)	2.5e-67	523	84
Chitin modifying enzymes and chitin binding proteins	chitin-binding type-2 domain	YES	TRINITY_DN27792_c0_g1_i1.p1	U-TPTX15-Tp1	241.95	6.38263e-25	-	-	-	-	-	-	3	3	0.36	13240	0.62	TTTTAAAGTAAACGCACGCACGTTTGGTTGTTTATATTTTATAAATATTTATTACCTCCAAATCATAATAAAATGAAAACTTTATTTTTAATAATAGGCGTAGCGTGTGCAATAGTTGGTGCACAAGACTTCGATTGTCCCGAGAAGAGCGGATACTACCCTGACCCGTACCAATGTGATCTCTATTACAAATGCACCAAAGGTGTGTCAGAAGCTAGGCTGTGCCCCGACGGACTGGTATTCTCCGATGAGAACTCGAGCAAGGAACGCTGCGACATACCTTCTAATGTAGACTGTGGTGATAGGAAGGAATTGCAGGAGCCGAAGCCGTCCAAAGGTTGTCCGCGACAGAACGGTTACTTCAGGCATCCTGATCCTCAGGCATGTGACAAGTTCTAC…	TRINITY_DN27792_c0_g1_i1.p1	MKTLFLIIGVACAIVGAQDFDCPEKSGYYPDPYQCDLYYKCTKGVSEARLCPDGLVFSDENSSKERCDIPSNVDCGDRKELQEPKPSKGCPRQNGYFRHPDPQACDKFYYCSDGTPNE	0.999688	CS pos: 17-18. VGA-QD. Pr: 0.9587	QDFDCPEKSGYYPDPYQCDLYYKCTKGVSEARLCPDGLVFSDENSSKERCDIPSNVDCGDRKELQEPKPSKGCPRQNGYFRHPDPQACDKFYYCSDGTPNE	101	9	11521.1	11528.6	Non predicted	Chitin binding domain, Chitin binding domain superfamily, CHITIN BINDING PERITROPHIN-A, Gasp, isoform A	Chitin binding type 4 domain containing protein	Spodoptera exigua (beet arymworm) (noctua fulgens)	4.3e-72	565	93.1	A0A835G7G3
Chitin modifying enzymes and chitin binding proteins	chitin-binding type-2 domain	YES	TRINITY_DN33458_c0_g1_i1.p1	U-TPTX15-Tp2	423.43	4.53942e-43	-	-	-	1	1	0.05	7	7	0.43	26385	22.32	TGAAGAAAAGGCGCGCGCCACGGCTGTAGTCGTCAGTCTCACCAGGGTCGCCAGAGGGGTCGGACCGCAATCTAGTCATTAAACTTTTTGTAATATTTTTTTATAAAAAAATTGTAATATAAAAAGGTCATCATGAAAGTGTTTATTGTACTAACGGCAGTCACTGCGCTAGCGAGTGCACAATTCAAATGCCCCAACAAAGACGGTCAGTACGAAGACGACAGGCAATGTGACAAGTTCTACGAATGCGTGGACGGTGTCGCCACCACCAAATTGTGCCCGGACGGTCTTGTCTTCGACCCCACCATTAGGAAAATCAACAAATGCGACCAGCCCTTCAACGCGGACTGTGGTGACAGAACTGAACTTCAACCTGCCAAACCCAGCACCCAATGTCCC…	TRINITY_DN33458_c0_g1_i1.p1	MKVFIVLTAVTALASAQFKCPNKDGQYEDDRQCDKFYECVDGVATTKLCPDGLVFDPTIRKINKCDQPFNADCGDRTELQPAKPSTQCPRRNGFFAHPDPSVCNIFYNCIEGEAIEVKCTAGLHFDEYSGTCVWPDSAGRQGCQELDKKTKDGFECPKEQQVDSLGQIVAHPKFAHPNDCQRFYVCLNGVEPRDLGCQVGEVYNEESQKCDAPENVRGCEDWYKDSEEAAPGPKARS	0.999422	CS pos: 16-17. ASA-QF. Pr: 0.9175	QFKCPNKDGQYEDDRQCDKFYECVDGVATTKLCPDGLVFDPTIRKINKCDQPFNADCGDRTELQPAKPSTQCPRRNGFFAHPDPSVCNIFYNCIEGEAIEVKCTAGLHFDEYSGTCVWPDSAGRQGCQELDKKTKDGFECPKEQQVDSLGQIVAHPKFAHPNDCQRFYVCLNGVEPRDLGCQVGEVYNEESQKCDAPENVRGCEDWYKDSEEAAPGPKARS	221	18	24734.3	24750.5	Non predicted	Chitin binding domain, Chitin binding domain superfamily, CHITIN BINDING PERITROPHIN-A, Gasp, isoform A	Chitin binding type 2 domain containing protein	Bombyx mori (silk moth)	2e-164	1186	93.2	A0A8R2AIH9
Chitin modifying enzymes and chitin binding proteins	chitin-binding type-2 domain	YES	TRINITY_DN558_c0_g1_i3.p1	U-TPTX15-Tp3	367.52	1.77011e-37	-	-	-	-	-	-	7	7	0.32	29187	9.62	ATTCACCCGCTCGCAGTGTGTGCTAGAACGTTAAAGTGTCCACTCCTCCCGTGCAAGGACTTACAGTTTAAATATGAATTCAAGGTGTTTAATAGTGCTAGCAGCCGCCCTCGGCGTGGCGGTCGCCCAAGAATCCTTCAAATGTCCGGATGACTTCGGCTTCTACCCACACCACATCTCTTGCGACAAATATTGGAAGTGTGACAACGGCGTCGCAGAGCTCAAGACCTGTGGTAATGGTCTTGCGTTCGACGCTACTGACTCCAAATACCTGACTGAGAACTGCGACTACCTCCACAACGTCGAGTGTGGAGACAGGACGCAGCTTGAGCCTCCGATATCAACTCCCCACTGCGAAAGGCTATACGGTATCTTCCCTGATGACACCAAGTGCGACGT…	TRINITY_DN558_c0_g1_i3.p1	MNSRCLIVLAAALGVAVAQESFKCPDDFGFYPHHISCDKYWKCDNGVAELKTCGNGLAFDATDSKYLTENCDYLHNVECGDRTQLEPPISTPHCERLYGIFPDDTKCDVFWNCWNGEASRYQCSPGLAYDRESRVCMWADQVPECKNEEVANGFVCANPGEVANIGSFSRHAHPEDCRKYYICLEGVAREYGCPIGTVFKIGDSDGTGNCEDPEDVPGCEDYYGDLDLKTIRKSELLAGLNQDGVSRTTQPKQLKPRPQKEN	0.999609	CS pos: 18-19. AVA-QE. Pr: 0.9029	QESFKCPDDFGFYPHHISCDKYWKCDNGVAELKTCGNGLAFDATDSKYLTENCDYLHNVECGDRTQLEPPISTPHCERLYGIFPDDTKCDVFWNCWNGEASRYQCSPGLAYDRESRVCMWADQVPECKNEEVANGFVCANPGEVANIGSFSRHAHPEDCRKYYICLEGVAREYGCPIGTVFKIGDSDGTGNCEDPEDVPGCEDYYGDLDLKTIRKSELLAGLNQDGVSRTTQPKQLKPRPQKEN	244	18	27396.5	27414.4	Non predicted	Chitin binding domain, Chitin binding domain superfamily, CHITIN BINDING PERITROPHIN-A, Gasp, isoform A	Protein obstructor-E-like isoform X1	Trichoplusia ni (Cabbage looper)	0	1319	93	A0A7E5VKF9
Chitin modifying enzymes and chitin binding proteins	family 18 glycosyl hydrolases	YES	TRINITY_DN3108_c5_g1_i1.p1	U-TPTX16-Tp1	195.92	2.55859e-20	11	11	0.2	-	-	-	4	4	0.11	48080	1352.82	ATCCATCACGCAATATTCATACGTGGTCTCTCTTACAACATAAAGGCAAAGGCAACAACAGCAGATAAGATTCGGCGAAACCACTTGATGCGGTCATCGCTATTCTTTGACCTTATAGCGAGTTGTTAACTGGCCGGTGTTTAAATGATTTAAATCTCATTCGCCACACGTACGCCGTGGTGATCAGTCATTTAGCTTAGTTGTAACATAGCCATGAAAGTCCTGGTCGTCCTCGCCGGGTTCCTGGCCCTAGCCGCTTCCAGCGTCACCTCTGTCAGTAAAGTGGTCTGTTACTACGACAGCAAGAGTTATGTCAGAGAATCTCAAGCCCGCATGCTACCGTTGGATCTCGATCCAGCTCTATCCTTCTGCTCCCATCTCGTCTACGGTTACGCTGGC…	TRINITY_DN3108_c5_g1_i1.p1	MKVLVVLAGFLALAASSVTSVSKVVCYYDSKSYVRESQARMLPLDLDPALSFCSHLVYGYAGIQPDTYKMVSLNENLDVDTAHANYRTITNFKSKYPGLKVLLSVGGDVDSEDPQKYNLLLESPQARTAFVNSAVLLSDQHGFDGIDLAWQFAKIKPKKIRSTWGAVWHDFKKVFGTTLVDDKEAEHREGYTALIRELKQALNVKPNKQLAITVLPNVNASIYYDVPSIINLVDFVNIGAYDYYTPERNPKEADYATPIYTPQNRNPLLNLDAAVTYWLQGGTPSHKLIVAIPTYARTWKLDSNSEIAGVPPLHANGPGEAGPYTKVEGLLSYPEVCAKLINPNHQKGMRPHLRKVTDPSKRFGTYAFRLPDDNEEGGLWVSYEDPDTAGQRASYAKAK…	0.996254	CS pos: 20-21. VTS-VS. Pr: 0.3391	VSKVVCYYDSKSYVRESQARMLPLDLDPALSFCSHLVYGYAGIQPDTYKMVSLNENLDVDTAHANYRTITNFKSKYPGLKVLLSVGGDVDSEDPQKYNLLLESPQARTAFVNSAVLLSDQHGFDGIDLAWQFAKIKPKKIRSTWGAVWHDFKKVFGTTLVDDKEAEHREGYTALIRELKQALNVKPNKQLAITVLPNVNASIYYDVPSIINLVDFVNIGAYDYYTPERNPKEADYATPIYTPQNRNPLLNLDAAVTYWLQGGTPSHKLIVAIPTYARTWKLDSNSEIAGVPPLHANGPGEAGPYTKVEGLLSYPEVCAKLINPNHQKGMRPHLRKVTDPSKRFGTYAFRLPDDNEEGGLWVSYEDPDTAGQRASYAKAKNLGGVSIVDLSMDDFRGLCT…	413	4	46087.6	46116.3	Imaginal disc growth factor	Imaginal disc growth factor, Glycoside hydrolase family 18, catalytic domain, Glycoside hydrolase family 18, catalytic domain, Glycoside hydrolase superfamily, CHITINASE	Chitinase-like protein EN03	Bombyx mori (Silk moth)	0	1791	75.9	Q9GV28
Chitin modifying enzymes and chitin binding proteins	chitin deacetylases	YES	TRINITY_DN7096_c0_g1_i1.p1	U-TPTX17-Tp1	148.22	1.50661e-15	10	5	0.17	1	1	0.03	4	3	0.1	45712	4.31	GTAAAATATCAATACATTTCGATCGAAACATCGCACAAAATGAAGTGGCCTACAATTGTGATTCCAATTCTTTTCACGGCTTTGGTGTTTAACGAAATTGATGGACTAGAACTCGCTGAAGAGTGTGATGTAGAAGCATGCCAACTGCCAAACTGTAGATGTTCCACAACTGATACCCCTGGAGGACTATTACCAAGGGATACTCCGCAGTTCGTGACAGTCACATTTGACGACGCAGTTAACATTCTCAATATAGAAACCTACAGAGAGGTCTTATATGGTCGGAATAACTCTAATGGATGTCCAGCCGGTGCCACATTTTACGTTAGCCATGAATACACGAATTATCAACTAGTCAATGAGTTATATAATAATGGCTACGAGATCGCTCTGCACTCC…		VKYQYISIETSHKMKWPTIVIPILFTALVFNEIDGLELAEECDVEACQLPNCRCSTTDTPGGLLPRDTPQFVTVTFDDAVNILNIETYREVLYGRNNSNGCPAGATFYVSHEYTNYQLVNELYNNGYEIALHSISHQTPQSYWATASYDDLKKELVDQKALTSHFANIPYEAMKGVRLPFLQMSGNTSYQVMADNDLEYDCSWPTITYTNPGLWPYTLDYASIQDCPVAPCPTASIPGPWVQPMVCWTDLRGFPCSMVDNCPFFPDREDEDAWYRFILTNFERHYLGNRAPFGFYIHEWYLSAYPAVKRATIKFLDLVNNLTDAFMVNSDEVIQWVKNPVPIPEYTKQSCRTFIETDCIRTNCGPLESEHNQLQYWMQICNVCPNVYPWLGNPLGQRT	0.756118	CS pos: 35-36. IDG-LE. Pr: 0.6688	LELAEECDVEACQLPNCRCSTTDTPGGLLPRDTPQFVTVTFDDAVNILNIETYREVLYGRNNSNGCPAGATFYVSHEYTNYQLVNELYNNGYEIALHSISHQTPQSYWATASYDDLKKELVDQKALTSHFANIPYEAMKGVRLPFLQMSGNTSYQVMADNDLEYDCSWPTITYTNPGLWPYTLDYASIQDCPVAPCPTASIPGPWVQPMVCWTDLRGFPCSMVDNCPFFPDREDEDAWYRFILTNFERHYLGNRAPFGFYIHEWYLSAYPAVKRATIKFLDLVNNLTDAFMVNSDEVIQWVKNPVPIPEYTKQSCRTFIETDCIRTNCGPLESEHNQLQYWMQICNVCPNVYPWLGNPLGQRT	363	16	41590.7	41617.8	Non predicted	NodB homology domain; Polysaccharide deacetylaseGlycoside hydrolase/deacetylase, CE4_CDA_like_2	Chitin deacetylase 8	Bombyx mori (Silk moth)	0	1470	69.8	H9JW43	NodB homology domain-containing protein	Heliothis virescens (Tobacco budworm moth)	0	1535	72.8	A0A2A4JB10
Chitin modifying enzymes and chitin binding proteins	chitin deacetylases	YES	TRINITY_DN46_c0_g1_i1.p1	U-TPTX17-Tp2	197.96	1.59956e-20	15	10	0.27	1	1	0.03	3	3	0.1	43824	22.66	AAGGCACCAATATGAGGTTATTCGGTCTTCTAGTGTTGTTGTTTGTAGCAGCGTTAGCTGATGATGATACAGTACTGCCTCTGGCTACGGAGTGCGATGAGGCAGCATGCGTACTGCCAGACTGCAGGTGCTCATCGACTAATATCCCTGGTGGATTACAACCTAGGGATACGCCACAGTTCGTGACAGTCACATTTGATGATGCTGTGAATGTCAACAACATATTGACATACAGGGAGTTACTTTATAATCGCGTCAATCAAAATGGTTGTCGAGCTGGTACCACATTCTACATTAACCACGAGTATACCAACTACCAGTTAGTCAACGAACTCTACAATAGTGGCTTTGAGATCGCTCTACATTCAATTTCACATCAAACACCTCAATCGTACTGGG…	TRINITY_DN46_c0_g1_i1.p1	GTNMRLFGLLVLLFVAALADDDTVLPLATECDEAACVLPDCRCSSTNIPGGLQPRDTPQFVTVTFDDAVNVNNILTYRELLYNRVNQNGCRAGTTFYINHEYTNYQLVNELYNSGFEIALHSISHQTPQSYWAEADYDIMKLEFADQKAQMSHFANIPYDAIKGVRIPFLQMAGNSSFQVMSDYDLLYDCSWPTVSQTNPGLWPYTLDYASTQDCTVPPCPTASIRGIWVQPMVSWTDLLGFPCSMVDACFGFPDRENEDAWFRFILTNFERHYLGNRAPFGFYIHEWYLSAYPAVKSAFKRFLDLINNLNDVFMVNSDEVIDWVKNPVPIPEYIEKPCRTFTPTICIQASCGPLTSSHNNLDYWMQICNVCPRVYPWLGNPLGQ	0.998974	CS pos: 19-20. ALA-DD. Pr: 0.9114	DDDTVLPLATECDEAACVLPDCRCSSTNIPGGLQPRDTPQFVTVTFDDAVNVNNILTYRELLYNRVNQNGCRAGTTFYINHEYTNYQLVNELYNSGFEIALHSISHQTPQSYWAEADYDIMKLEFADQKAQMSHFANIPYDAIKGVRIPFLQMAGNSSFQVMSDYDLLYDCSWPTVSQTNPGLWPYTLDYASTQDCTVPPCPTASIRGIWVQPMVSWTDLLGFPCSMVDACFGFPDRENEDAWFRFILTNFERHYLGNRAPFGFYIHEWYLSAYPAVKSAFKRFLDLINNLNDVFMVNSDEVIDWVKNPVPIPEYIEKPCRTFTPTICIQASCGPLTSSHNNLDYWMQICNVCPRVYPWLGNPLGQ	366	15	41779.8	41807.2	Non predicted	Glycoside hydrolase/deacetylase, beta/alpha-barrel, Polysaccharide deacetylase, Polysaccharide deacetylase	Chitin deacetylase 8[...]	Bombyx mori (Silk moth)	0	1511	70.6	H9JW43
Chitin modifying enzymes, chitin binding proteins and cuticle proteins	Rebers and Riddiford	YES	TRINITY_DN433_c0_g1_i1.p2	U-TPTX14-Tp1	210.86	8.20352e-22	-	-	-	-	-	-	2	2	0.32	10938	29.87	TCGGTACATCCTCATACTAATAACTAGATACCCCCACCCCACCTCCAAAACTCCAAAATGAAATCCGTTATCCTTTTCGCTCTCTTCATCGCCGCGGCCACCGCCATCCCTGTGGACTCCAAGGACGCTGTCATCCTTAGATACGACAGCGACAACATTGGTGTCGAAGGATACAAATATGCCGTGGAGACCAGCGATGGCAAGTCCGCCAGCGAGGAGGGAGTTCTGACCAACGTTGGCTCTGAACAGGAGGGTATTTCTGTCCGTGGTCAGTTCTCCTATGTTGGCCCTGATGGTGTCACCTACTCTGTCACCTACGTCGCCGACCAGAACGGCTTCCAGCCCTCTGGTGCCCATCTTCCCAAGGCTTAAACATCGATTAGCTGCAATAAATTATCT…	TRINITY_DN433_c0_g1_i1.p2	MKSVILFALFIAAATAIPVDSKDAVILRYDSDNIGVEGYKYAVETSDGKSASEEGVLTNVGSEQEGISVRGQFSYVGPDGVTYSVTYVADQNGFQPSGAHLPKA	0.998100	CS pos: 16-17. ATA-IP. Pr: 0.6940	IPVDSKDAVILRYDSDNIGVEGYKYAVETSDGKSASEEGVLTNVGSEQEGISVRGQFSYVGPDGVTYSVTYVADQNGFQPSGAHLPKA	88	0	9283,50	9289.07	Insect cuticle protein	Chitin-binding type R&R consensus	Flexible cuticle protein 12	Hyalophora cecropia (Cecropia moth) (Samia cecropia)	2.2e-33	298	68.3	P45589	Cuticle protein CP14.6	Manduca sexta (Tobacco hawkmoth) (Tobacco hornworm)	5.4e-32	289	67.1	Q94984
Chitin modifying enzymes, chitin binding proteins and cuticle proteins	Rebers and Riddiford	YES	TRINITY_DN5557_c0_g1_i1.p1	U-TPTX14-Tp2	104.19	3.81066e-11	4	4	0.33	-	-	-	1	1	0.1	13254	287.13	GCTCGGTTGCTTCCCAGTCACACAGATCCAAGAAAACAAAAAAAATCATCAAAAATGAAATCGTTCATTGTACTCGCCCTATTGGTCGCTGCCGTCGCTGCTGCCCCCGCGGGTCCTGATGCTGACGCTCAGGTCCTCCGTTACGACAACGACAACATTGGTGTCGAAGGATTCAACTGGGCTGTGGAGACCTCCAACGGCATCTCCGCGCAAGAACAAGGACAACTGAAGGTTATTGACAAGGACGAGGCCGCTATTGTAGTCCGTGGCCAGTATTCCTACACAGGCCCCGATGGTGTCGTGTACCAGGTCACCTACACCGCTGACGAAAATGGTTTCCAGCCCCAGGGAGCTCATCTTCCCCAGGCCCCTTGAATCAACTTTACTAACCCCAATATC…	TRINITY_DN5557_c0_g1_i1.p1	ARLLPSHTDPRKQKKSSKMKSFIVLALLVAAVAAAPAGPDADAQVLRYDNDNIGVEGFNWAVETSNGISAQEQGQLKVIDKDEAAIVVRGQYSYTGPDGVVYQVTYTADENGFQPQGAHLPQAP	0.941301	CS pos: 34-35. VAA-AP. Pr: 0.2866	APAGPDADAQVLRYDNDNIGVEGFNWAVETSNGISAQEQGQLKVIDKDEAAIVVRGQYSYTGPDGVVYQVTYTADENGFQPQGAHLPQAP	90	0	9589,60	9595.36	Insect cuticle protein	Chitin-binding type R&R consensus	Cuticle protein	Heliothis virescens (Tobacco budworm moth)	2.9e-48	396	82.2	A0A2A4J8W9	Flexible cuticle protein 12	Hyalophora cecropia (Cecropia moth) (Samia cecropia)	3.5e-33	297	61.4	P45589
Chitin modifying enzymes, chitin binding proteins and cuticle proteins	Rebers and Riddiford	YES	TRINITY_DN30716_c0_g1_i1.p1	U-TPTX14-Tp3	210.43	9.05733e-22	-	-	-	-	-	-	2	2	0.21	13087	927.48	GCTAAATTCAATCGTAAAATCATCACACATCAAAAATGAAGCTGTTGATAGTAGTTTGCTTGGTTGCCGTGGCGGTCGCCGCACCCCCTCCATCAGCCTACGTCAAGTACGACTCTAACAATGTACAAATTACCAGATACGAAAATGAAAACCTAGGACTCGGCAACTACAAATATGGCTTCGAACAATCGGACGGAACAAAACAAGAGCAAGAAGGTGAACTTATTAACGAAGGCACGGATGATGAGAGTATTGTAGTCAAAGGTTCCTACACCTGGGTTGGTCCTGACGGTGTCACCTACCGCGTAAATTACGTCGCCGACGAGGACGGCTACCAACCAGAGATAGAACAAGGGCCTGGTGGAGGCGTACCTCCTGCGGTTGTGGCTTCCCTACTCG…	TRINITY_DN30716_c0_g1_i1.p1	MKLLIVVCLVAVAVAAPPPSAYVKYDSNNVQITRYENENLGLGNYKYGFEQSDGTKQEQEGELINEGTDDESIVVKGSYTWVGPDGVTYRVNYVADEDGYQPEIEQGPGGGVPPAVVASLLG	0.999380	CS pos: 15-16. AVA-AP. Pr: 0.8148	APPPSAYVKYDSNNVQITRYENENLGLGNYKYGFEQSDGTKQEQEGELINEGTDDESIVVKGSYTWVGPDGVTYRVNYVADEDGYQPEIEQGPGGGVPPAVVASLLG	107	0	11556.5	11563.5	Insect cuticle protein	Chitin-binding type R&R consensus	Endocuticle structural glycoprotein SgAbd-5-like	Trichoplusia ni (Cabbage looper)	4.5e-50	411	72.4	A0A7E5VNP1	Flexible cuticle protein 12	Hyalophora cecropia (Cecropia moth) (Samia cecropia)	2.8e-20	214	45.9	P45589
Chitin modifying enzymes, chitin binding proteins and cuticle proteins	Rebers and Riddiford	YES	TRINITY_DN1311_c1_g4_i1.p1	U-TPTX14-Tp4	200	1e-20	2	2	0.21	-	-	-	1	1	0.11	13719	51.49	GCTTGTAGTTCGCTTTAGCAACACTAAACATGAAGTCCGCCATCATTGCCCTTGCCATCTTCGGATGTGCCGTCGCCACCAGTGTGGACCAGGCTGCCACAATCCTTCGTAGCGACTTCCAACAGAGCCCTGAGGGCAACTTCCAATACGCATATGAAACCGACAATGGCATCCAAGGCCAGGCTACTGGTCAGGTTAAGCCTCTGGGCAAGGACGAAGTTGCTCTTGAGATCCAAGGACAAAACCAATACAAATCCCCCGAAGGAGAAGTTGTCTCCCTGACTTACGTGGCCAACGAGAACGGATACCAGCCTCAAATTGGAAAAAATAGGAGTAAGAGGGGTTGCATTGGATATCCTTCAAGATTATTTCACGAATCGGACTCAATATGTAAAGATA…	TRINITY_DN1311_c1_g4_i1.p1	MKSAIIALAIFGCAVATSVDQAATILRSDFQQSPEGNFQYAYETDNGIQGQATGQVKPLGKDEVALEIQGQNQYKSPEGEVVSLTYVANENGYQPQIGKNRSKRGCIGYPSRLFHESDSICKDIRV	0.987653	CS pos: 16-17. AVA-TS. Pr: 0.4553	TSVDQAATILRSDFQQSPEGNFQYAYETDNGIQGQATGQVKPLGKDEVALEIQGQNQYKSPEGEVVSLTYVANENGYQPQIGKNRSKRGCIGYPSRLFHESDSICKDIRV	110	2	12149	12156.4	Insect cuticle protein	Chitin-binding type R&R consensus	Larval cuticle protein LCP-14	Manduca sexta (Tobacco hawkmoth) (Tobacco hornworm)	7e-23	233	53.2	P13229
Chitin modifying enzymes, chitin binding proteins and cuticle proteins	Rebers and Riddiford	YES	TRINITY_DN1311_c1_g4_i2.p1	U-TPTX14-Tp5	200	1e-20	1	1	0.08	-	-	-	1	1	0.11	14097	585.93	GCTTGTAGTTCGCTTTAGCAACACTAAACATGAAGTCCGCCATCATTGCCCTTGCCATCTTCGGATGTGCCGTCGCCACCAGTGTGGACCAGGCTGCCACAATCCTTCGTAGCGACTTCCAACAGAGCCCTGAGGGCAACTTCCAATACGCATATGAAACCGACAATGGCATCCAAGGCCAGGCTACTGGTCAGGTTAAGCCTCTGGGCAAGGACGAAGTTGCTCTTGAGATCCAAGGACAAAACCAATACAAATCCCCCGAAGGAGAAGTTGTCTCCCTGACTTACGTGGCCAACGAGAACGGATACCAGCCTCAAGGATCTCATCTCCCCACTCCCCCCGCTCCTGAACCCATCCCTGACTATATCCTCCGGTCTCTGGAATACATCGCGGCCCACC…	TRINITY_DN1311_c1_g4_i2.p1	MKSAIIALAIFGCAVATSVDQAATILRSDFQQSPEGNFQYAYETDNGIQGQATGQVKPLGKDEVALEIQGQNQYKSPEGEVVSLTYVANENGYQPQGSHLPTPPAPEPIPDYILRSLEYIAAHPYVEKKL	0.987653	CS pos: 16-17. AVA-TS. Pr: 0.4553	TSVDQAATILRSDFQQSPEGNFQYAYETDNGIQGQATGQVKPLGKDEVALEIQGQNQYKSPEGEVVSLTYVANENGYQPQGSHLPTPPAPEPIPDYILRSLEYIAAHPYVEKKL	114	0	12528,20	12535.8	Insect cuticle protein	Chitin-binding type R&R consensus	Larval cuticle protein LCP-14	Manduca sexta (Tobacco hawkmoth) (Tobacco hornworm)	3.9e-33	301	51.9	P13229
Chitin modifying enzymes, chitin binding proteins and cuticle proteins	Rebers and Riddiford	YES	TRINITY_DN983_c0_g1_i2.p1	U-TPTX14-Tp6	128.54	1.39959e-13	-	-	-	-	-	-	1	1	0.08	15317	20.47	CTCAAATGTTTCAATCAGATCTTCACATAAAGCAGACCTACCAATAGCACCATGAAATTCCTGATTGTTCTCGCCGTCGCTCTTGTCAGCGCTCATGCTGATGTATCCCACCTCGTCAAAGATGACTATTCGGCCCCCATCGTGAAGAGCTCATACGATATCAGCCCGGAAGGTACTTTCCAGTATGCTTATGAGACCGGCAACGGCATCTACGCCCAAGCTGAGGGCGGTGTCAAGAACCCCAACTCTGAATACCCCTCATTGGAAGTCAAGGGTGGGTACAAATACACCGCTCCTGACGGCACCCCAGTTGAACTTAGCTACGCCGCTGACGAGGAAGGATTCAAGCCTGTTGGTAGCCACATCCCCGTCGCCCCACCAGTACCTGAGTTGATCGCC…	TRINITY_DN983_c0_g1_i2.p1	MKFLIVLAVALVSAHADVSHLVKDDYSAPIVKSSYDISPEGTFQYAYETGNGIYAQAEGGVKNPNSEYPSLEVKGGYKYTAPDGTPVELSYAADEEGFKPVGSHIPVAPPVPELIARSLAYIAAHPFSEVKTGPAYKPPTPNFG		CS pos: 16-17. AHA-DV. Pr: 0.9438	DVSHLVKDDYSAPIVKSSYDISPEGTFQYAYETGNGIYAQAEGGVKNPNSEYPSLEVKGGYKYTAPDGTPVELSYAADEEGFKPVGSHIPVAPPVPELIARSLAYIAAHPFSEVKTGPAYKPPTPNFG	128	0	13643.7	13652.1	Insect cuticle protein	-	Larval cuticle protein LCP-17	Bombyx mori (Silk moth)	1.7e-53	438	70.3	O02387	Endocuticle structural glycoprotein SgAbd-2	Schistocerca gregaria (Desert locust) (Gryllus gregarius)	4.2e-31	290	48.6	Q7M4F3
Chitin modifying enzymes, chitin binding proteins and cuticle proteins	Rebers and Riddiford	YES	TRINITY_DN5836_c3_g1_i1.p1	U-TPTX14-Tp7	126.25	2.37137e-13	4	4	0.38	-	-	-	-	-	-	13674	5074.63	TCACTATTCAAGTAGCTACTAAACCATCAAATCCTAACAAAATGCAATTGATCATCTTAGTCACCCTCGCTCTCACGGCAGTGGCCGTCGCCGCCCCTCCAGAGGCTGCCGTTGCCCAGATCTTGCGCTCCGACTTCAAACAAGAGCCTGAAGGATCATACCAATACAACTTCGAAACAGATAATGGCATCGTTCGCGAGGAGACTGGAGAGTTGAAGGAAGCCCTTGATGAGGAGAATAAACCCCATACAGTGGTCGTTGTTCGTGGCGCATACTCTTACCCTGATGCGGACGGTAAACCTGTGTCCATCACCTACTTTGCTGATGAGACAGGCTACCATGCAGAAGGAGACACCATTCCCAAGCCTGTCAGGAGATAGATCAACTTTTATTGACAAC…	TRINITY_DN5836_c3_g1_i1.p1	TIQVATKPSNPNKMQLIILVTLALTAVAVAAPPEAAVAQILRSDFKQEPEGSYQYNFETDNGIVREETGELKEALDEENKPHTVVVVRGAYSYPDADGKPVSITYFADETGYHAEGDTIPKPVRR	0.933375	CS pos: 30-31. AVA-AP. Pr: 0.5899	APPEAAVAQILRSDFKQEPEGSYQYNFETDNGIVREETGELKEALDEENKPHTVVVVRGAYSYPDADGKPVSITYFADETGYHAEGDTIPKPVRR	95	0	10566.1	10572.5	Insect cuticle protein	Chitin-binding type R&R consensus	Larval cuticle protein 1	Helicoverpa armigera (Cotton bollworm) (Heliothis armigera)	1.2e-42	360	68.4	O02443
Chitin modifying enzymes, chitin binding proteins and cuticle proteins	Rebers and Riddiford	YES	TRINITY_DN35674_c0_g1_i1.p1	U-TPTX14-Tp8	77.33	1.84927e-08	3	3	0.11	1	1	0.06	-	-	-	20612	52.97	ACTAGTTCAACGTAGCAAAGCCATCCTAAACGTAAAAATGAAATTAATAGTAGCAGTATTGGCTTGCGTGATTGCTGCTGAGTGCGTGCAGTTTGAACCTCTAAACTACAAACAGTTTGGGGCAATTAAGCCCTATAGGCCCTACACCACCCCGGCTCCCTTCCGCCGCACCTTCGCGCCGGTTACGGCTTCCATTCCAGTATATAACACCGTGGCACCCGTGCAACCAGTATCCAGGGTGGCTACTGACGACCGTAATGCTCAAATCGTCAGATATGACAACGAGGTGAACCCAGACAGCAGCTACAGTTACGCCTATGAGACCAGCAACGGCATCGCTGCCCAAGAGCAGGGCACTCCCCGTAACTTCGGTGGTAACCCACCCGTGGTTCCTGTTGT…	TRINITY_DN35674_c0_g1_i1.p1	LVQRSKAILNVKMKLIVAVLACVIAAECVQFEPLNYKQFGAIKPYRPYTTPAPFRRTFAPVTASIPVYNTVAPVQPVSRVATDDRNAQIVRYDNEVNPDSSYSYAYETSNGIAAQEQGTPRNFGGNPPVVPVVAQGSFSWTSPEGLPVVISYVADENGYQPAGNAIPTPPPVPAQIARALDYIARYAPQK	0.807522	CS pos: 28-29. AEC-VQ. Pr: 0.3977	VQFEPLNYKQFGAIKPYRPYTTPAPFRRTFAPVTASIPVYNTVAPVQPVSRVATDDRNAQIVRYDNEVNPDSSYSYAYETSNGIAAQEQGTPRNFGGNPPVVPVVAQGSFSWTSPEGLPVVISYVADENGYQPAGNAIPTPPPVPAQIARALDYIARYAPQK	162	0	17621.9	17632.7	Insect cuticle protein	Chitin-binding type R&R consensus	Larval cuticle protein LCP-17	Bombyx mori (Silk moth)	2e-58	477	58.4	O02388	Endocuticle structural glycoprotein SgAbd-2	Schistocerca gregaria (Desert locust) (Gryllus gregarius)	2.3e-29	282	54.5	Q7M4F3
Chitin modifying enzymes, chitin binding proteins and cuticle proteins	other cuticle proteins	YES	TRINITY_DN14186_c0_g1_i1.p2	U-TPTX18-Tp1	164.86	3.26588e-17	-	-	-	-	-	-	1	1	0.1	18156	1.53	TTAACCTCCGACCCACAATCACACAACAATGAAACTGTTCTTGGTCTTCACTATCGTCGGTGTTGCTACCGCTGCCTACGCCCCAGCTCCGTATGAGTCCAACAGAGCACAGGCTTCGTATGAGAGGAACGCGAGGATCCTTGCTCTGGATTCCGATGTGAAAGAGGACTCCTACAGATATAACTATGAGACTGAGAATGGTATCAAGGCTGAAGAACAGGGTCATGAGGCTGACGGCATCGAAGCTCAAGGCGGCTTCCAATACACCGGTGATGATGGTCAAGTGTATGCCATCAGCTACGCTGCGGGCCAGGGTGGCTTCCAGCCCCAGGGTGCCCACATTCCCACTCCTCCACCAGTACCCGAGGAGATCCTGAAGGCTTTGGAGCAGAATGCGAG…	TRINITY_DN14186_c0_g1_i1.p2	MKLFLVFTIVGVATAAYAPAPYESNRAQASYERNARILALDSDVKEDSYRYNYETENGIKAEEQGHEADGIEAQGGFQYTGDDGQVYAISYAAGQGGFQPQGAHIPTPPPVPEEILKALEQNARDEAAGIIDDGQYNPGKYGDAGPGQQQQYARAQASSGYRQTYKY	0.994441	CS pos: 15-16. ATA-AY. Pr: 0.4203	AYAPAPYESNRAQASYERNARILALDSDVKEDSYRYNYETENGIKAEEQGHEADGIEAQGGFQYTGDDGQVYAISYAAGQGGFQPQGAHIPTPPPVPEEILKALEQNARDEAAGIIDDGQYNPGKYGDAGPGQQQQYARAQASSGYRQTYKY	152	0	16553,77	16563.7	Insect cuticle protein		Cuticle protein 3	Lonomia obliqua (Moth)	7.2e-48	407	51.3	P85197	Pupal cuticle protein 36	Manduca sexta (Tobacco hawkmoth) (Tobacco hornworm)	3.3e-42	382	51.7	Q8MUC5	Cuticle protein	Heliothis virescens (Tobacco budworm moth)	2.7e-91	692	85	A0A2A4J931
Chitin modifying enzymes, chitin binding proteins and cuticle proteins	other cuticle proteins	YES	TRINITY_DN10919_c0_g1_i1.p1	U-TPTX18-Tp2	165.24	2.99226e-17	2	2	0.08	-	-	-	2	2	0.1	34766	20.48	CAGTTTCAATCGGGGAACCGACTCGGAAGGACACAAACATGAAGCTGCTTTGCATTCTGGCCGCCCTCCTGGCTATCTCCCTAGCGGAGACAGAGAAAAAAGAAAACGAGCTCTCCGAAGAGGCAGCGTCTTTGGAATTGCTCAAAATGGGAGCGGATCTTAAGGCAGAAGCCAGCTCTTACAATTCATACGTACCGCCTAGCCAAACACCACCAGCATGGAATACACCATACTATCCAGTCCCCGTAAATACGTGGAACCCTCCTCAACCTGTTAGTACCTGGATCCCACCTCAACAGCCTGTTAATAACTGGAACCATCCCAACAAACCTGTACACACTTGGAATCCTCCTCAAAATACAGTGAAACCTTGGGTACCGCCAGTCCAGAATGATGTTC…	TRINITY_DN10919_c0_g1_i1.p1	VSIGEPTRKDTNMKLLCILAALLAISLAETEKKENELSEEAASLELLKMGADLKAEASSYNSYVPPSQTPPAWNTPYYPVPVNTWNPPQPVSTWIPPQQPVNNWNHPNKPVHTWNPPQNTVKPWVPPVQNDVPQYPYPPAQTTWATAPPTTTTPIPVIKNEHYYYDNGAYKYEYQIADGTHVGEEGYFSNAKQDDDSLVKRGWYSFVGADGKTYTVRYWADKTGYHAYGDHLPTPPPVPVEIQAALDKQKEAEKYKPQQDYYTTQAPQQIYYPTQAPTYVPAKEPTYVPTYYPQQVYYPQQQQTYG	0.867134	CS pos: 28-29. SLA-ET. Pr: 0.5395	ETEKKENELSEEAASLELLKMGADLKAEASSYNSYVPPSQTPPAWNTPYYPVPVNTWNPPQPVSTWIPPQQPVNNWNHPNKPVHTWNPPQNTVKPWVPPVQNDVPQYPYPPAQTTWATAPPTTTTPIPVIKNEHYYYDNGAYKYEYQIADGTHVGEEGYFSNAKQDDDSLVKRGWYSFVGADGKTYTVRYWADKTGYHAYGDHLPTPPPVPVEIQAALDKQKEAEKYKPQQDYYTTQAPQQIYYPTQAPTYVPAKEPTYVPTYYPQQVYYPQQQQTYG	278	0	31808.4	31828.1	Insect cuticle protein	-	Cuticle protein	Heliothis virescens (Tobacco budworm moth)	1.1e-101	787	56.6	A0A2A4J5C4	Endocuticle structural glycoprotein SgAbd-8	Schistocerca gregaria (Desert locust) (Gryllus gregarius)	2e-16	204	40.2	Q7M4F2
Chitin modifying enzymes, chitin binding proteins and cuticle proteins	other cuticle proteins	YES	TRINITY_DN543_c0_g1_i1.p1	U-TPTX18-Tp3	107.66	1.71396e-11	3	3	0.27	-	-	-	-	-	-	8118	152.25	CCGATCTGCAAATCCAAGTAACCTCAACAATGTTCTACAAACTGTTCACCGTCCTCGTCTTGGTGGCCGTGGCTTTTGCCAACCCCAACCCTAAGCCGGAGCCCCAGGTGTTGACCTACGCCGCGCCCGCCGTTTCTCCCCTTGGCTACTCAGCTTACGCCCCTGTTGGTTACGCAGCTCCATATGCAGCTTACCCCTACGCATACTCCAACTATTACGTTCGTTGAAGCCGCCCAAATAAACCACGCTACGCTCTAATGACCGGATTGCCAAATGCTTAAACATGTTTTAATATAGTTTCAAAAGCAAAAAAAAAAAAAAAA	TRINITY_DN543_c0_g1_i1.p1	DLQIQVTSTMFYKLFTVLVLVAVAFANPNPKPEPQVLTYAAPAVSPLGYSAYAPVGYAAPYAAYPYAYSNYYVR	0.920576	CS pos: 26-27. AFA-NP. Pr: 0.7187	NPNPKPEPQVLTYAAPAVSPLGYSAYAPVGYAAPYAAYPYAYSNYYVR	48	0	5214.54	5217.83	Non predicted	Region of a membrane-bound protein predicted to be embedded in the membrane.	Cuticle protein 12.5	Locusta migratoria (Migratory locust)	0.0026	99	47.1	P83990	Neuropeptide-like 4 isoform X3	Galleria mellonella (Greater wax moth)	1.3e-24	233	76.1	A0A6J1X7Q8
Chitin modifying enzymes, chitin binding proteins and cuticle proteins	other cuticle proteins	YES	TRINITY_DN21299_c0_g1_i1.p1	U-TPTX18-Tp4	66.73	2.12324e-07	1	1	0.27	-	-	-	-	-	-	7742	9.04	CACAATCAATATGATCGCAAAAATCTTCGTCCTGTTCGCTCTCTTGGCTGCGGCCTTTGCTGCACCCAACCCCAAGCCTGAGCCTGCTCCACAGTTCCTGACATACACTAGTGGACTCGACTACGTTTACCCATCAGGCGCTGTAGTACCCAACGTAGTCTCTCCATACTCCGCGAACCTAGCTTACTCCACCGTCCACGCCGCACCTGTCTTCGTTCGCTG	TRINITY_DN21299_c0_g1_i1.p1	TINMIAKIFVLFALLAAAFAAPNPKPEPAPQFLTYTSGLDYVYPSGAVVPNVVSPYSANLAYSTVHAAPVFVR	0.996982	CS pos: 20-21. AFA-AP. Pr: 0.8864	APNPKPEPAPQFLTYTSGLDYVYPSGAVVPNVVSPYSANLAYSTVHAAPVFVR	53	0	5617.86	5621.35	Non predicted	-	Cuticle protein	Manduca sexta (Tobacco hawkmoth) (Tobacco hornworm)	6.1e-20	191	72.9	A0A921YN06
Chitin modifying enzymes, chitin binding proteins and cuticle proteins	other cuticle proteins	YES	TRINITY_DN1463_c0_g2_i6.p1	U-TPTX18-Tp5	131.65	6.83912e-14	5	5	0.32	4	4	0.12	1	1	0.06	19232	57.9	GTTCGATGTTATTGTATTCAAACAAACTCGAGTATCCGGTTTATGGGTATAACCAACATACTACGTGCACGGAATCTGCAAATCGGCGGGCGCGCTTCATCACGTTTTTCTTGTCGATCCACAAACCTAACATCCTGTTGTTATCCCCATCAGTTTTAATATTCAAGATCGTTAATCATAACGTCATATAGAAATTAATTGCAGTCCCCGTCAACGTCACTATGGGAAATTATATTTCTGCGATTCGCTTCTGCCAACTGATCACAATTGTAGAGCGTCCGTGACGTCGTGAGACAAAAAACAACTCGTATAAATAGGTCGACTACGTGAATCCTGCAACAGTGATCGCGATGGAACTCTGTAGTGTGGTGGTGATCGCCCTGACGCTGACGGCTTTGA…	TRINITY_DN1463_c0_g2_i6.p1	MELCSVVVIALTLTALTSALPSIGDNSLDGEERVVLVAPVLAPPRDSRTHATDRSRQFPILILLAQPNPQEYVRSESEAKSLKGNPEPIYVKKLEDQHTPSTGQLNRQKRHHKHYREGYNGGYGGNGGGYGGGGGNGGGGGYGGGGGYGGGGGYGGGGGYGDGGGYGSGSGYGGGGGYGDGGGYGSGSGYGGGGG	0.975998	CS pos: 19-20. TSA-LP. Pr: 0.7887	LPSIGDNSLDGEERVVLVAPVLAPPRDSRTHATDRSRQFPILILLAQPNPQEYVRSESEAKSLKGNPEPIYVKKLEDQHTPSTGQLNRQKRHHKHYREGYNGGYGGNGGGYGGGGGNGGGGGYGGGGGYGGGGGYGGGGGYGDGGGYGSGSGYGGGGGYGDGGGYGSGSGYGGGGG	176	0	17304.2	17314.4	Non predicted	disorder prediction	Putative cuticle protein	Bombyx mori (Silk moth)	1.7e-81	635	72.4	C0H6D7
Chitin modifying enzymes, chitin binding proteins and cuticle proteins	other cuticle proteins	YES	TRINITY_DN1463_c0_g2_i1.p1	U-TPTX18-Tp6	131.65	6.83912e-14	5	5	0.3	4	4	0.12	1	1	0.06	20376	21.9	GTTCGATGTTATTGTATTCAAACAAACTCGAGTATCCGGTTTATGGGTATAACCAACATACTACGTGCACGGAATCTGCAAATCGGCGGGCGCGCTTCATCACGTTTTTCTTGTCGATCCACAAACCTAACATCCTGTTGTTATCCCCATCAGTTTTAATATTCAAGATCGTTAATCATAACGTCATATAGAAATTAATTGCAGTCCCCGTCAACGTCACTATGGGAAATTATATTTCTGCGATTCGCTTCTGCCAACTGATCACAATTGTAGAGCGTCCGTGACGTCGTGAGACAAAAAACAACTCGTATAAATAGGTCGACTACGTGAATCCTGCAACAGTGATCGCGATGGAACTCTGTAGTGTGGTGGTGATCGCCCTGACGCTGACGGCTTTGA…	TRINITY_DN1463_c0_g2_i1.p1	MELCSVVVIALTLTALTSALPSIGDNSLDGEERVVLVAPVLAPPRDSRTHATDRSRQFPILILLAQPNPQEYVRSESEAKSLKGNPEPIYVKKLEDQHTPSTGQLNRQKRTLLKSLLFGGGGHHKHYREGYNGGYGGNGGGYGGGGGNGGGGGYGGGGGYGGGGGYGGGGGYGDGGGYGSGSGYGGGGGYGDGGGYGSGSGYGGGGG	0.975998	CS pos: 19-20. TSA-LP. Pr: 0.7887	LPSIGDNSLDGEERVVLVAPVLAPPRDSRTHATDRSRQFPILILLAQPNPQEYVRSESEAKSLKGNPEPIYVKKLEDQHTPSTGQLNRQKRTLLKSLLFGGGGHHKHYREGYNGGYGGNGGGYGGGGGNGGGGGYGGGGGYGGGGGYGGGGGYGDGGGYGSGSGYGGGGGYGDGGGYGSGSGYGGGGG	188	0	18447.8	18458.8	Non predicted	disorder prediction	Putative cuticle protein	Bombyx mori (Silk moth)	2.8e-81	635	68.7	C0H6D7
Chitin modifying enzymes, chitin binding proteins and cuticle proteins	other cuticle proteins	YES	TRINITY_DN4707_c0_g1_i2.p1	U-TPTX18-Tp7	95.5	2.81838e-10	2	2	0.1	-	-	-	3	2	0.08	26685	1.49	AATACCTTCTTTGAGAAAACAGGTAACAATGAAGTTCTTGGTGTTAACTCTTTTTGTGGCGGTGGCGACCGCTGTCCCTGTTCCCGATGAGGAGGCCAGCGGACCTGTTGAAGTAATTGTGAATGGATTAGCTGAAGGTCAGCCTTTGGAGATCGGAAATATAGTCGATATCAAGCTAAAGGAACACGTGGACGGTGAAGTGATAGCTGTAACTGACGTCCTTCATCCTTACACCGCTGTTGGTATTGCGGAAGTTGCTGCTAATGTGAATGAAATTGTTCCTGAACCCGTTGTTCTTCCTGCTCCCGTTGCCCCTGAAGTAATCCCGGAACCCGTCATTCTGCCTGCTCCTGCCGTACCCGAGGTGATCCCCGAGCCGGTAGTACTCCCTGCTCCTGC…		IPSLRKQVTMKFLVLTLFVAVATAVPVPDEEASGPVEVIVNGLAEGQPLEIGNIVDIKLKEHVDGEVIAVTDVLHPYTAVGIAEVAANVNEIVPEPVVLPAPVAPEVIPEPVILPAPAVPEVIPEPVVLPAPAAPEVIPEPVVLPAPAAPEVIPEPVVLPAPVAPEVIPEPIVLPSPVAPEVIPEPIILPAPVAPEVAEELPAPAPQFPSGEIYNDGLVQVSVNGPEDSGVISTLQSWLNIVINYFTDGVQSTHQIV	0.979802	CS pos: 24-25. ATA-VP. Pr: 0.8195	VPVPDEEASGPVEVIVNGLAEGQPLEIGNIVDIKLKEHVDGEVIAVTDVLHPYTAVGIAEVAANVNEIVPEPVVLPAPVAPEVIPEPVILPAPAVPEVIPEPVVLPAPAAPEVIPEPVVLPAPAAPEVIPEPVVLPAPVAPEVIPEPIVLPSPVAPEVIPEPIILPAPVAPEVAEELPAPAPQFPSGEIYNDGLVQVSVNGPEDSGVISTLQSWLNIVINYFTDGVQSTHQIV	233	0	24040.9	24055.8	Non predicted	-	Cuticle protein	Operophtera brumata (winter moth) phalaena brumata	3e-86	675	62.6	P09789
Chitin modifying enzymes, chitin binding proteins and cuticle proteins	other cuticle proteins	YES	TRINITY_DN48779_c0_g1_i1.p1	U-TPTX18-Tp8	84.21	3.79315e-09	4	4	0.18	-	-	-	-	-	-	334909	28.97	GACATTCATCCCCATGGCCAAATTACCGACGGTAGTAATATAAAGTAAACAAAAATGAAATTGCTCGCTGTATTCACCACCCTGGTCGCGGTTGCCTGTGGCGCCCAGAACTCCTGGAGCATGTCGCAGATTTCTGCCGCTATCGAGAACCCCACCACTGATCCCGCAGTCGTCCCCTACCTCCATGAAGCTCTTAACGACATGATAGCCACTGTCTTCGCTGGCCAGAATGTGGAATATGTTGCCGTGAACATCCCTGCCCCCGACCTGTCCGCATGGACTCTGGAACAGGTCTCCAATGCTCTCACTGATTCCCAGACTGACCCAGCCCTCATACCATACCTCGAGAATGCTCTTAACGATATGATGAATGCCATTATCAGCGGACAACCCGTGGTC…	TRINITY_DN48779_c0_g1_i1.p1	MKLLAVFTTLVAVACGAQNSWSMSQISAAIENPTTDPAVVPYLHEALNDMIATVFAGQNVEYVAVNIPAPDLSAWTLEQVSNALTDSQTDPALIPYLENALNDMMNAIISGQPVVGAVTTVAPPMDVTYWSLHEIEFALVNELTNPALKPYLEQAINDLMTALFDGNKIEAIVVVTPAGLLEPLQVPVVPTPVDPSPVELPIVPIPVETPAATSNPLVQIIVNIKQQENTPVTPGGATAVPEVQPSPVVVVDQAQPEPIIVVDQAPIEPSPVAVIDQTPESEVSIVTPEFNPIDAAPMPGIIATPVIVPTPAVVGPLL	0.995101	CS pos: 17-18. CGA-QN. Pr: 0.6147	QNSWSMSQISAAIENPTTDPAVVPYLHEALNDMIATVFAGQNVEYVAVNIPAPDLSAWTLEQVSNALTDSQTDPALIPYLENALNDMMNAIISGQPVVGAVTTVAPPMDVTYWSLHEIEFALVNELTNPALKPYLEQAINDLMTALFDGNKIEAIVVVTPAGLLEPLQVPVVPTPVDPSPVELPIVPIPVETPAATSNPLVQIIVNIKQQENTPVTPGGATAVPEVQPSPVVVVDQAQPEPIIVVDQAPIEPSPVAVIDQTPESEVSIVTPEFNPIDAAPMPGIIATPVIVPTPAVVGPLL	301	0	31698,42	31718.3	Non predicted	-	Cuticle protein	Bombyx mori (Silk moth)	2e-61	521	43.5	A0A8R1WHZ1
Enzyme	serine protease: trypsin-like S1A	YES	TRINITY_DN43554_c0_g1_i1.p1	U-TPTX5-Tp1	252.51	5.61048e-26	16	16	0.33	1	1	0.07	1	1	0.04	25736	5.05	AGCTGAAAGTGGAATCATGAAGGGCCTGATTGTATTGATGTGCGCGCTGGTCGCCGTTCAGGCACGCAGCACTGCTATTAGCAAGATCGTTAGGACCGAAGCTGCCTTGGGCGAGAACCCATGGGTGGTGCACCTGCGTATTGCTGTATCCACCAGTGGGTTGCTGGAAACTTGCGCCGGTTCCCTGATTGACGAATCCTGGGTCCTCACAGCCGCTGACTGCCTTGCTGAGCAGCGCTTTATCTGGATCCGCTACGGTGTCGTGAATGTGATCAACCCCGAGCTGGTGACGGAGAACAGCATCGTGCGCATGGCCCCAGTCCACGGCACAGTCGCGCTTATCAGTATCAACAGAGTCGTCCACTCCACCGCTAACATCAGCCCCGTTGCCCTCGCTGC…	TRINITY_DN43554_c0_g1_i1.p1	AESGIMKGLIVLMCALVAVQARSTAISKIVRTEAALGENPWVVHLRIAVSTSGLLETCAGSLIDESWVLTAADCLAEQRFIWIRYGVVNVINPELVTENSIVRMAPVHGTVALISINRVVHSTANISPVALAAADAETPETATYCSFNDVESSGPGEILTCSELTLESADEGILADVSATVFDLGAPLVADGVQFGVLVRSVDGVTTFVRSGDFLEWIEEETGVDFSSRVAAVVASGPEAVNFVN	0.979295	CS pos: 21-22. VQA-RS. Pr: 0.6971	RSTAISKIVRTEAALGENPWVVHLRIAVSTSGLLETCAGSLIDESWVLTAADCLAEQRFIWIRYGVVNVINPELVTENSIVRMAPVHGTVALISINRVVHSTANISPVALAAADAETPETATYCSFNDVESSGPGEILTCSELTLESADEGILADVSATVFDLGAPLVADGVQFGVLVRSVDGVTTFVRSGDFLEWIEEETGVDFSSRVAAVVASGPEAVNFVN	224	4	23618	23632.6	-	Trypsin domain, peptidase S1 PA chymotrypsin, trypsin like serine protease, chymotrypsin related	Trypsin II-P29[...]	Gallus gallus (Chicken)	4.4e-05	126	24.6	Q90629	Factor V activator RVV-V gamma	Eumeta variegata (Bagworm moth) (Eumeta japonica)	5.3e-71	572	54.9	A0A4C1Z095
Enzyme	serine protease: trypsin-like S1A	YES	TRINITY_DN49616_c0_g1_i1.p1	U-TPTX5-Tp10	154.45	3.58922e-16	12	12	0.21	-	-	-	1	1	0.04	29636	7.21	CGTAGACAAAGATGGACTTTAAAACTGGAATTTTGGTGTTGACGCTCCTCGTAGGGAGCTTGGCCATCCCTACGCCCGAAGATGACATGTCCATATTCTTCGAGCACGTTAATCCTGAGGCTCGTATTGTTGGCGGAACTGAAGCACCCGTAGGAAGTCACCCACACATGGTGGCGCTTTCCAGCGGACTCCTCATTAGAAGTTTCCTATGCGGCGGCTCTCTTATCAGTACCAGGACTGTTCTGACCGCTGCTCACTGCATCGACCATGTTTTCAGTTTTGGATCACTGACCAGCACTCTCCGTGCTACAGTCGGCACCAACCGCTGGAGCTCGGGTGGAACGAGCTACACCCTGTCCCGCAACGTCACGCACCCCAACTACCTCAGCGCTAACATCA…	TRINITY_DN49616_c0_g1_i1.p1	MDFKTGILVLTLLVGSLAIPTPEDDMSIFFEHVNPEARIVGGTEAPVGSHPHMVALSSGLLIRSFLCGGSLISTRTVLTAAHCIDHVFSFGSLTSTLRATVGTNRWSSGGTSYTLSRNVTHPNYLSANIKNDIGILITSSVVALTALVNVVPVSFNYVPGGVDSRVAGWGRIRANGALSANLLQLELTTIGGDECVSRVAQAAADFNVRAPPVEPHIEVCTLHEPNFGTCNGDSGSALIRQDTNQQFGIVSWGFPCARGAPDMFVRISGFQDWLQQNIV	0.993323	CS pos: 18-19. SLA-IP. Pr: 0.8807	IPTPEDDMSIFFEHVNPEARIVGGTEAPVGSHPHMVALSSGLLIRSFLCGGSLISTRTVLTAAHCIDHVFSFGSLTSTLRATVGTNRWSSGGTSYTLSRNVTHPNYLSANIKNDIGILITSSVVALTALVNVVPVSFNYVPGGVDSRVAGWGRIRANGALSANLLQLELTTIGGDECVSRVAQAAADFNVRAPPVEPHIEVCTLHEPNFGTCNGDSGSALIRQDTNQQFGIVSWGFPCARGAPDMFVRISGFQDWLQQNIV	261	6	27739	27756.4	Peptidase S1A, chymotrypsin family	-	peptidase S1 domain containing protein	Spodoptera exigua (beet armyworm) (noctua fulgens)	1.7e-144	1064	76.6	A0A835GNC5
Enzyme	serine protease: trypsin-like S1A	YES	TRINITY_DN54371_c0_g1_i1.p1	U-TPTX5-Tp11	80.67	8.57038e-09	2	2	0.08	-	-	-	-	-	-	31125	3.67	TTTGGACTCCCAAGATGCAGCTCTATATAGTAGGATTACTTACATTAGCAAGTTTTGTTTGTGCAAAAAATGCACAATTTGATCAAATTACTCCCACCTATGGCTATATAGAAAACTATGGAATCCCAGAAGCAGAAAGAATCCGTAAAGCGGAGGAAGATTATTTGAATTCGAGAATCGTTGGAGGTGTTCCGGCTGCTCTTGGACAATACCCTTTCCAGGCTGGCCTTCTCGGTGATGTTGTTGGTATAAATGGAGTGACTGTCTGCGGGGGATCTTTAGTCAGTCACAATCGCGTCATCACCGCTGCTCACTGTTGGTTTGACGGCGTCCATCAAGTTTGGCGGTTCACTATCGTCTTAGGCTCCGTCCTACTCTTCAGTGGTGGCAGCAGGATTG…	TRINITY_DN54371_c0_g1_i1.p1	WTPKMQLYIVGLLTLASFVCAKNAQFDQITPTYGYIENYGIPEAERIRKAEEDYLNSRIVGGVPAALGQYPFQAGLLGDVVGINGVTVCGGSLVSHNRVITAAHCWFDGVHQVWRFTIVLGSVLLFSGGSRIETSAAVLHPSYSFLLARNDVAVLYLSTSVTFSNNIAPISLPTGSELFENFSGEQAIASGFGLTSDGGSITTTQGLSHVSLSVITNNVCTVAFPLIIQSSNICTSGVGGVGICSGDSGGPLIVTRNDRPILIGVSSFGSALGCQANLPAAYARVTSFMDFFGIHV	0.973814	CS pos: 21-22. VCA-KN. Pr: 0.7037	KNAQFDQITPTYGYIENYGIPEAERIRKAEEDYLNSRIVGGVPAALGQYPFQAGLLGDVVGINGVTVCGGSLVSHNRVITAAHCWFDGVHQVWRFTIVLGSVLLFSGGSRIETSAAVLHPSYSFLLARNDVAVLYLSTSVTFSNNIAPISLPTGSELFENFSGEQAIASGFGLTSDGGSITTTQGLSHVSLSVITNNVCTVAFPLIIQSSNICTSGVGGVGICSGDSGGPLIVTRNDRPILIGVSSFGSALGCQANLPAAYARVTSFMDFFGIHV	275	6	28764.5	28782.6	Peptidase S1A, chymotrypsin family	-	Brachyurin-like	Galleria mellonella	2.2e-136	1014	70.7	A0A6J3C3E1	Peptidase S1 domain-containing protein	Heliothis virescens (Tobacco budworm moth)	8.8e-128	957	67.4	A0A2A4K0B4
Enzyme	serine protease: trypsin-like S1A	YES	TRINITY_DN53772_c0_g1_i1.p1	U-TPTX5-Tp12	232.88	5.15229e-24	16	16	0.38	-	-	-	1	1	0.04	30713	11.72	CGTTGCTGCCAGAATGAAGGTCTTCGTCGCTCTACTGGCACTAGCTGCCGTCTCTTACGCCAGAAATGTTCAGGGGCCTGTAATAGACAATACTGCCTATGGCTACCTGGCGAATATTGGTGTACCCGAAGCTGAGAGGATCCGCAAGGCTGAGGAACAACACTTGAGCAACAGGATTGTGGGAGGCGTCCCTGCAGGAGTCGACCAGTACCCATATCAGGTTGGCCTTCTTATTTCCATGATCGGTTTCGAAGGTACTGGAGTCTGTGGAGGATCAGTTCTCAGCGCCAACAGAATCATTACGGCTGCTCACTGTTGGTTCGACGGCATCCACCAGGCCTGGCAGTTCACCGTCGTGATGGGCTCTGTCCTTCTATTCAGTGGTGGCACTAGGGTTAA…	TRINITY_DN53772_c0_g1_i1.p1	VAARMKVFVALLALAAVSYARNVQGPVIDNTAYGYLANIGVPEAERIRKAEEQHLSNRIVGGVPAGVDQYPYQVGLLISMIGFEGTGVCGGSVLSANRIITAAHCWFDGIHQAWQFTVVMGSVLLFSGGTRVNTGVVAMHPNWFPQLVRNDVAVAYLPTPVTFSTAIAPISLPSGSELNEDFAGATAIASGFGITSDNAGISSGQFLSHVSLNVITNSVCSLAFPLILQSSNICTSGVGGVGTCGGDSGGPLVVTRGDRQIQIGVTSFGSALGCQGNLPAAFARVTSFVDFFNQHM	0.995185	CS pos: 20-21. SYA-RN. Pr: 0.8938	RNVQGPVIDNTAYGYLANIGVPEAERIRKAEEQHLSNRIVGGVPAGVDQYPYQVGLLISMIGFEGTGVCGGSVLSANRIITAAHCWFDGIHQAWQFTVVMGSVLLFSGGTRVNTGVVAMHPNWFPQLVRNDVAVAYLPTPVTFSTAIAPISLPSGSELNEDFAGATAIASGFGITSDNAGISSGQFLSHVSLNVITNSVCSLAFPLILQSSNICTSGVGGVGTCGGDSGGPLVVTRGDRQIQIGVTSFGSALGCQGNLPAAFARVTSFVDFFNQHM	276	6	28642.3	28660.5	Peptidase S1A, chymotrypsin family	-	peptidase S1 domain containing protein	Heliothis virescens (Tobacco budworm moth)	1e-138	1029	69.8	A0A2A4K0B4	Brachyurin-like	Galleria mellonella (greater wax moth)	7e-138	1024	70.5	A0A6J3C3E1
Enzyme	serine protease: trypsin-like S1A	YES	TRINITY_DN45288_c0_g1_i1.p1	U-TPTX5-Tp13	180.86	8.20352e-19	8	8	0.23	-	-	-	-	-	-	30974	5.88	TATGAGGCAAGTTTTAATTTCAAGGATCACTTTTTAACATCGTCATGAAGGTACTGGTATTGCTATCTTTGTTGGCCTTCGCCTACGCAAGAAATGTGGAGCCTCTCACACCCGTTGAGTTGGCAGAACCACTCAGCGCGTACGGCTACATCCAAGACTATGCAATCCCATTGGCCGAGGAAATCCGTCAAGCGGAAGCAAAGTACGCTCAAGAGAGAATAGTGGGAGGCAGTCCAGCTGCCGTTGGCCAATTCCCTTACCAGGCTGGTCTCCTCGCTGAATATCAAAACGTTGCTGGTACGGGAGTATGTGGTGGTTCCCTCGTGAGTGCGAATAGAGTCATCACCGCTGCCCACTGTTGGTTTGACGGTCGCAACCAAGCGTGGCGGTTAACGGTCG…	TRINITY_DN45288_c0_g1_i1.p1	MKVLVLLSLLAFAYARNVEPLTPVELAEPLSAYGYIQDYAIPLAEEIRQAEAKYAQERIVGGSPAAVGQFPYQAGLLAEYQNVAGTGVCGGSLVSANRVITAAHCWFDGRNQAWRLTVVLGSELLFSGGNRILTSDVILHPNWGPITIRNDVAVIYLPENVAFTNVISPIALPSGAELNQNFVGVVGVASGFGLTSDSGSITTGQFLSHVNLNVISNDICRISFPLNLRSSNICTSGLRGTSTCRGDSGGPLAVISNNRPVLIGITSFGSGLGCQVGFPAVFARVTSFMDFFN	0.997355	CS pos: 15-16. AYA-RN. Pr: 0.8676	RNVEPLTPVELAEPLSAYGYIQDYAIPLAEEIRQAEAKYAQERIVGGSPAAVGQFPYQAGLLAEYQNVAGTGVCGGSLVSANRVITAAHCWFDGRNQAWRLTVVLGSELLFSGGNRILTSDVILHPNWGPITIRNDVAVIYLPENVAFTNVISPIALPSGAELNQNFVGVVGVASGFGLTSDSGSITTGQFLSHVNLNVISNDICRISFPLNLRSSNICTSGLRGTSTCRGDSGGPLAVISNNRPVLIGITSFGSGLGCQVGFPAVFARVTSFMDFFN	278	6	29311.9	29330.3	Peptidase S1A, chymotrypsin family		peptidase S1 domain containing protein	Heliothis virescens (Tobacco budworm moth)	1.3e-139	1035	74.1
Enzyme	serine protease: trypsin-like S1A	YES	TRINITY_DN32761_c0_g1_i1.p1	U-TPTX5-Tp14	132.6	5.49541e-14	8	8	0.14	-	-	-	-	-	-	34896	4.05	TGTTAAGATGGCGGCAGCTTACTTACTGGGGTTAATATTTGTACTTGGCTGCGTCCAGAGTGACCCATTATACAAAATTGCAGAGCCAAGATTTATCGAAGATTTAAGAAATGACGGCTCTAGAATCGTGGGTGGCTGGCCTGCGGTTGACTCCAGCCAGATCCCGTACCAGATCAGCCTGAGGATGGTGAGCGACGCAGGCGCTGTCAGCTCATGTGGTGGATCCCTCATCCACCACCAATGGGTGATTACCGCCGCCCACTGTCTTGCCAACCGCATTTCGTTCGTGGTCCGTTTGGGTTTGACTAACCTAACCAAGCCGGAGTACATCGTGGAGTCGACCAACAAGCACATCCACCCGGAGTACGACGAGTTCCGCGCCGGCGTGCAGACTGCCGA…	TRINITY_DN32761_c0_g1_i1.p1	VKMAAAYLLGLIFVLGCVQSDPLYKIAEPRFIEDLRNDGSRIVGGWPAVDSSQIPYQISLRMVSDAGAVSSCGGSLIHHQWVITAAHCLANRISFVVRLGLTNLTKPEYIVESTNKHIHPEYDEFRAGVQTADIALVGLDQYIPYSDTIQPCRLQNSEQKNINYDGVRMVVSGYGRTDDLWNGGTTSEILLWVYLQGITNEECLRWYPGSQVIKEQTICAASYNESSQSSCQGDSGGPLTVVDYDGQPTMVGVVSFGSSAGCNSPFPAGYVRPGHYHDWYVEVTGIDFDWKETEDSETESLSEPQYESHNVIIVNM	0.994472	CS pos: 20-21. VQS-DP. Pr: 0.9536	DPLYKIAEPRFIEDLRNDGSRIVGGWPAVDSSQIPYQISLRMVSDAGAVSSCGGSLIHHQWVITAAHCLANRISFVVRLGLTNLTKPEYIVESTNKHIHPEYDEFRAGVQTADIALVGLDQYIPYSDTIQPCRLQNSEQKNINYDGVRMVVSGYGRTDDLWNGGTTSEILLWVYLQGITNEECLRWYPGSQVIKEQTICAASYNESSQSSCQGDSGGPLTVVDYDGQPTMVGVVSFGSSAGCNSPFPAGYVRPGHYHDWYVEVTGIDFDWKETEDSETESLSEPQYESHNVIIVNM	296	7	32789.8	32810.4	Peptidase S1A, chymotrypsin family	-	Collagenase	Hypoderma lineatum (Early cattle grub) (Common cattle grub)	7.6e-36	347	35.8	P08897	Trypsin 5G1	Aedes aegypti (Yellowfever mosquito) (Culex aegypti)	1e-33	333	35	P29787	peptidase S1 domain containing protein	Heliothis virescens (Tobacco budworm moth)	2.3e-147	1095	70	A0A2W1BWI0
Enzyme	serine protease: trypsin-like S1A	YES	TRINITY_DN24220_c0_g1_i1.p1	U-TPTX5-Tp15	284	3.98107e-29	22	22	0.4	1	1	0.05	2	2	0.09	26303	1.22	TAGCCCTCCTCGCTGTCGCTCTGTTTGCAGGGTCGTCATTCTCGGTGCCGCAAACTAATCGTATTGTAGGTGGCACAGAGACCACTGTGGAGAAATTCCCTTCGATTGTGCAAGTGGATAGCCTTGGCGTCTTCACTGGAACTTGGGCACAGTCCTGCGCTGCTAACATCCTCACTACTCGCTACGTTCTATCTGCTGCTCACTGCTTCGAAGGAATATTTTATGCCCCGGAGCGTCGCCGTATCAGGGCTGGTGCCACTTACCGCAATACTGGTGGGATCCTTTCATACGTAGAACGCGAGTACAACCACCCAACGTACGGCACTCTTGGCCTGGACGGCGATATATCTGTGATCCGATTGTTGGAAGCCCTGGTGTATAGCCCGGTGGTCCAGCAAG…	TRINITY_DN24220_c0_g1_i1.p1	AVLALLAVALFAGSSFSVPQTNRIVGGTETTVEKFPSIVQVDSLGVFTGTWAQSCAANILTTRYVLSAAHCFEGIFYAPERRRIRAGATYRNTGGILSYVEREYNHPTYGTLGLDGDISVIRLLEALVYSPVVQQGTIISQNAFIPDNLSVVHAGWGTTTHEGSASPVLLETSIYTINNQLCAERYLTLPTPQVVTVNMICAGLLDVGGRDACQGDSGGPLYYEDIIIGIVSWGEGCGNDTFPGVST	0.973029	CS pos: 17-18. SFS-VP. Pr: 0.7627	VPQTNRIVGGTETTVEKFPSIVQVDSLGVFTGTWAQSCAANILTTRYVLSAAHCFEGIFYAPERRRIRAGATYRNTGGILSYVEREYNHPTYGTLGLDGDISVIRLLEALVYSPVVQQGTIISQNAFIPDNLSVVHAGWGTTTHEGSASPVLLETSIYTINNQLCAERYLTLPTPQVVTVNMICAGLLDVGGRDACQGDSGGPLYYEDIIIGIVSWGEGCGNDTFPGVST	230	6	24662.3	24677.8	Peptidase S1A, chymotrypsin family	-	Trypsin, alkaline C	Manduca sexta (Tobacco hawkmoth) (Tobacco hornworm)	1.5e-51	446	40.5	P35047	Trypsin, alkaline A	Manduca sexta (Tobacco hawkmoth) (Tobacco hornworm)	2.1e-51	445	41	P35045	Trypsin, alkaline B	Manduca sexta (Tobacco hawkmoth) (Tobacco hornworm)	5.8e-51	442	40.5	P35046	Trypsin CFT-1	Manduca sexta (Tobacco hawkmoth) (Tobacco hornworm)
Enzyme	serine protease: trypsin-like S1A	YES	TRINITY_DN20802_c0_g1_i1.p1	U-TPTX5-Tp16	278.79	1.3213e-28	30	30	0.5	2	2	0.11	1	1	0.06	29305	3.1	AAACGGCAGTTCTGAACATGGCTTTTCTCGGTTTTCTGTTGGTTGGACTTTTAGCTGCTGTATCAGCAGCTCCGGAAAGCCGCATAGTGGGCGGCAACCCGGTCACCATCGAGGAGTTCCCCTACATAGTGTCCTACAGTTACTACTACCCAGGACCAGGCATTACCGTACAAAGATGTGTTGGTTCACTGCTCTCTTCCTGGCATGTGCTCACTTCAGCCTTCTGCTTCACAGGAGCAGTCCTTGATAACATGCAGGTCCGTGCTGGCTCAACCAACAGCTTAACTGGAGGCATTCTTGTACCCATCCGTGAGGTGATAAAGCACCCTGGCTACGTTGAGACGCCTCGCTTGGATGACGTCGCGCTGACCGTCCTGAGTCAACCTCTTGGCATCAGCA…	TRINITY_DN20802_c0_g1_i1.p1	TAVLNMAFLGFLLVGLLAAVSAAPESRIVGGNPVTIEEFPYIVSYSYYYPGPGITVQRCVGSLLSSWHVLTSAFCFTGAVLDNMQVRAGSTNSLTGGILVPIREVIKHPGYVETPRLDDVALTVLSQPLGISSTINVLYLPPSGFSIPDGQLVKVVSWGFESETGPQLELLKTINLAKINVEQCQGIYASSEDISISDDVICANTAGQGMCLGDSGAPMVINNVVVGTSSYFEACGADEYPDVFARIDRYTNWILEVATAGRSSNGPGIIPAPMVSK	0.995280	CS pos: 22-23. VSA-AP. Pr: 0.8564	APESRIVGGNPVTIEEFPYIVSYSYYYPGPGITVQRCVGSLLSSWHVLTSAFCFTGAVLDNMQVRAGSTNSLTGGILVPIREVIKHPGYVETPRLDDVALTVLSQPLGISSTINVLYLPPSGFSIPDGQLVKVVSWGFESETGPQLELLKTINLAKINVEQCQGIYASSEDISISDDVICANTAGQGMCLGDSGAPMVINNVVVGTSSYFEACGADEYPDVFARIDRYTNWILEVATAGRSSNGPGIIPAPMVSK	255	6	27107.6	27124.8	Peptidase S1A, chymotrypsin family	-	Trypsin, alkaline B	Manduca sexta (Tobacco hawkmoth) (Tobacco hornworm)	1.8e-34	334	32.3	P35046	Trypsin, alkaline C	Manduca sexta (Tobacco hawkmoth) (Tobacco hornworm)	7.1e-34	330	31.9	P35047	Trypsin, alkaline A	Manduca sexta (Tobacco hawkmoth) (Tobacco hornworm)	5.5e-33	324	31.6	P35045	Trypsin-3	Anopheles gambiae (African malaria mosquito)
Enzyme	serine protease: trypsin-like S1A	YES	TRINITY_DN53868_c0_g1_i1.p1	U-TPTX5-Tp17	147.69	1.70216e-15	6	6	0.17	-	-	-	1	1	0.06	30378	8.86	CAAAGATGAAACTCTTAATTGGAGCGCTGTGTGTTATTCTGGCTGTAGCCGCGTGCGCGGCAGAAGTAGCCCAAGAGGGTATTACGGCCTACGGTTATCACATGCGCTTTGGTATTCATGAGGCGGCCAGGATCAAGAGGTTGGAGGAGCAAAGCGCTAACAATGAAGATGCGCAACGAATTGTCGGTGGATCTATCTCAGATATCTCACAAACTCCGTACCAGGCTGGTCTCCAAATCCAAATCCTGTTCATTTTCACATCTGTCTGTGGTGCTTCACTCATCTCATCGAACCGCCTCGTGACCGCGGCTCATTGTCAGTCCGATGGTAGCGTCACTGCACAGTCCATGACTGTTGTCTTGGGCTCCAACACTTTGTTCAGCGGCGGTACCCGTGTCG…	TRINITY_DN53868_c0_g1_i1.p1	KMKLLIGALCVILAVAACAAEVAQEGITAYGYHMRFGIHEAARIKRLEEQSANNEDAQRIVGGSISDISQTPYQAGLQIQILFIFTSVCGASLISSNRLVTAAHCQSDGSVTAQSMTVVLGSNTLFSGGTRVVTRDVVMHPQWNPSVAANDIAVIRIANSVVFSNVIQPIALPGGTDVNNNFVGWTALASGFGLTSDGGSIGTTQRLSSVELPVITNAECAAVYGSFVHDTNICTSGAGGRGTCSGDSGGPLVVTSGGNRILIGATSFGASAGCEVGFPAAFARITSYISWILSQ	0.996264	CS pos: 19-20. ACA-AE. Pr: 0.4311	AEVAQEGITAYGYHMRFGIHEAARIKRLEEQSANNEDAQRIVGGSISDISQTPYQAGLQIQILFIFTSVCGASLISSNRLVTAAHCQSDGSVTAQSMTVVLGSNTLFSGGTRVVTRDVVMHPQWNPSVAANDIAVIRIANSVVFSNVIQPIALPGGTDVNNNFVGWTALASGFGLTSDGGSIGTTQRLSSVELPVITNAECAAVYGSFVHDTNICTSGAGGRGTCSGDSGGPLVVTSGGNRILIGATSFGASAGCEVGFPAAFARITSYISWILSQ	276	6	28471.2	28488.9	Peptidase S1A, chymotrypsin family	-	peptidase S1 domain containing protein	Heliothis virescens (Tobacco budworm moth)	2.3e-133	994	74.5	A0A2A4JFK9	Brachyurin-like	spodoptera litura (asian cotton leafworm)	6.1e-133	991	70.3	A0A9J7ITH3
Enzyme	serine protease: trypsin-like S1A	YES	TRINITY_DN33771_c0_g1_i1.p1	U-TPTX5-Tp18	152.91	5.11682e-16	8	8	0.16	-	-	-	1	1	0.05	30846	17.51	AGAATATAAATATTGCAAAAAATAATTATAATTTATTATTTGCTAAGTATAATCATGAAACTGCTGGTATCTCTGTTGGCGATTTTCGCCGTCGCCTATGCGAGAAATATTGATCTTGAGGAGATTATCGACCTCGAGGACAATACAGCTTATGGATACTTAACTAAAGTCGGCCTTCCTTTGGCCGAAGAGATCCGTAAAGCTGAAGAATCCCAAGTCAGGATCGTCGGTGGACAGGCTGCGAGACTTGGTCAATTCCCGTACCAGGCGGGTCTTGTGATGAACTTTGCGGGTGGACAAGGTGTCTGCGGCGGCTCTTTACTCAACAACCGTAGGGTTGTGACGGCTGCCCATTGTTGGTTCGACGGAGTAAACCAGGCATGGCAATTGACGGTTGTC…	TRINITY_DN33771_c0_g1_i1.p1	AYARNIDLEEIIDLEDNTAYGYLTKVGLPLAEEIRKAEESQVRIVGGQAARLGQFPYQAGLVMNFAGGQGVCGGSLLNNRRVVTAAHCWFDGVNQAWQLTVVLGSITIFSGGTRIATSNVVMHENWMPQLVRNDIAMISLPNAVTISANIAPIALPAGAELNENFAGSTGVASGFGLTSDGGSITTSQFLSHVNLDVITNAQCYLSFPVIIQASNICTSGSGGRSTCGGDSGGPLVVSRNNRNILIGITSFGSARGCQQGFPAAFVRVTSFINWINSNLN	0.997639	CS pos: 16-17. AYA-RN. Pr: 0.9652	RNIDLEEIIDLEDNTAYGYLTKVGLPLAEEIRKAEESQVRIVGGQAARLGQFPYQAGLVMNFAGGQGVCGGSLLNNRRVVTAAHCWFDGVNQAWQLTVVLGSITIFSGGTRIATSNVVMHENWMPQLVRNDIAMISLPNAVTISANIAPIALPAGAELNENFAGSTGVASGFGLTSDGGSITTSQFLSHVNLDVITNAQCYLSFPVIIQASNICTSGSGGRSTCGGDSGGPLVVSRNNRNILIGITSFGSARGCQQGFPAAFVRVTSFINWINSNLN	277	6	29116.7	29134.9	Peptidase S1A, chymotrypsin family	-	Brachyurin-like	Spodoptera litura (asian cotton leafworm)	2.1e-139	1034	71.2	A0A9J7E9U4
Enzyme	serine protease: trypsin-like S1A	YES	TRINITY_DN16928_c0_g1_i1.p1	U-TPTX5-Tp2	145.82	2.61818e-15	7	7	0.22	-	-	-	1	1	0.14	8493	0	TTCATTTTATATTCTTTCACGGACGTAATGGACAAAGTACTCTTGTGCGTCCTTTTCTTTGTTCTCGCTGGTGGAGATGTTTTGTCCAGTGAAATACCCCGTAAAAAGGAGATAAATAAAATTGTAGGTGGACAAATCACACCTATAGAAAAGTTACCATACCAAGTATATCTTGAAATATCGAATGATACAGTCAAGCGTATATGTGGAGGCTCCATTATAAATGAGA	TRINITY_DN16928_c0_g1_i1.p1	FILYSFTDVMDKVLLCVLFFVLAGGDVLSSEIPRKKEINKIVGGQITPIEKLPYQVYLEISNDTVKRICGGSIINE	0.840481	CS pos: 29-30. VLS-SE. Pr: 0.4988	SEIPRKKEINKIVGGQITPIEKLPYQVYLEISNDTVKRICGGSIINE	47	1	5280.87	5284.14	Non predicted	Peptidase S1, PA chymotrypsin	Trypsin	Sarcophaga bullata (Grey flesh fly) (Neobellieria bullata)	0.14	87	51.4	P51588	Trypsin zeta	Drosophila erecta (Fruit fly)	0.075	89	45.2	P54630	Trypsin theta	Drosophila erecta (Fruit fly)	0.054	90	48.6	P42278	Peptidase S1 domain-containing protein	Leptitdea sinapis
Enzyme	serine protease: trypsin-like S1A	YES	TRINITY_DN16928_c0_g1_i2.p1	U-TPTX5-Tp3	71.5	7.07946e-08	1	1	0.13	1	1	0.13	1	1	0.13	8553	0	TTCATTTTATATTCTTTCACGGACGTAATGGACAAAGTACTCTTGTGCGTCCTTTTCTTTGTTCTCGCTGGTGGAGATGTTTTGTCCAGCGAAATACACCGTGAAAAGGATACAAATAAAATTATAGGTGGTGAAATCACACAGATAAAAAAGTTACCATACCAAGTATATCTTGAAATATCGAATGATACAGTCAAGCGTATATGTGGAGGCTCCATTATAAATGAGA	TRINITY_DN16928_c0_g1_i2.p1	FILYSFTDVMDKVLLCVLFFVLAGGDVLSSEIHREKDTNKIIGGEITQIKKLPYQVYLEISNDTVKRICGGSIINE	0.801082	CS pos: 29-30. VLS-SE. Pr: 0.4444	SEIHREKDTNKIIGGEITQIKKLPYQVYLEISNDTVKRICGGSIINE	47	1	5340.83	5344.11	Non predicted	Peptidase S1, PA chymotrypsin	Trypsin theta	Drosophila erecta (Fruit fly)	0.02	93	51.4	P54628	Trypsin zeta	Drosophila erecta (Fruit fly)	0.075	89	42.9	P54630	Trypsin theta	Drosophila erecta (Fruit fly)	0.14	87	48.6	P42278	Peptidase S1 domain-containing protein	Leptitdea sinapis
Enzyme	serine protease: trypsin-like S1A	YES	TRINITY_DN40852_c0_g1_i1.p2	U-TPTX5-Tp4	79.84	1.03753e-08	1	1	0.16	-	-	-	-	-	-	9255	5.43	ACCCGCACCGCTAGCCCGACATGAAGTTCTTCCTGGTGTTGAGTGCGCTGTGCGCGCTGGCGAGCGCGACCCTCTACGAGCCCATCGAGGTGGACTACCACAACAACGTGGGCATCCCCGAAGCCGCGCGCATCAAGCAGCAGGAGCTGGCGCTCGACTTCGACGGCAGCAGGATCGTGGGCGGTTCCACGGCCGCCGTCGGCGCACACCCCTTCCTGATCGGGCTGGTGATCACGCTGACGACGGGCGCGACGTCGGTGTGCGGCGCGTCCATGCTGACCAACACGC	TRINITY_DN40852_c0_g1_i1.p2	MKFFLVLSALCALASATLYEPIEVDYHNNVGIPEAARIKQQELALDFDGSRIVGGSTAAVGAHPFLIGLVITLTTGATSVCGASMLTNT	0.997197	CS pos: 16-17. ASA-TL. Pr: 0.9011	TLYEPIEVDYHNNVGIPEAARIKQQELALDFDGSRIVGGSTAAVGAHPFLIGLVITLTTGATSVCGASMLTNT	73	1	7581.88	7586.6	Non predicted	Peptidase S1, P, trypsin like serine protease, egion of a membrane-bound protein predicted to be embedded in the membrane	Collagenase	Papilio xuthus (asian swallowtail butterfly)	3.4e-31	282	72.9	A0A194Q399	Peptidase S1 domain containing protein	Helicoverpa armigera (cotton bollworm) (heliothis armigera)	3.6e-31	282	72.5	A0A2W1BAG4
Enzyme	serine protease: trypsin-like S1A	YES	TRINITY_DN35496_c0_g1_i1.p1	U-TPTX5-Tp5	160.06	9.86279e-17	8	8	0.33	-	-	-	-	-	-	10926	10.18	CTTGACAAAAATGCGTGTGGTTATACTCTTAGCATTACTGGGCACCGCCCTGGCGGTGCCAAAGAGCGTCACTCGCATCGTGGGCGGGTCGCCCACCACGGTCGACCAGTACCCCTACATGTCCAACATGCAGTACGGCTGGTGGGGCATCTTCTGGTCACAAGCCTGCGGCGGCTCCCTCATCAACAATAGATCTATTCTTTCTGCTGCTCACTGCTATTTTGGTGACCGCGCGGCAGACTGGCGCGTGGTGCTGGGCACGTCGTTCGCGTCCAGTGGCGGCACCACGCACCTGGTGCAGGAGCT	TRINITY_DN35496_c0_g1_i1.p1	LTKMRVVILLALLGTALAVPKSVTRIVGGSPTTVDQYPYMSNMQYGWWGIFWSQACGGSLINNRSILSAAHCYFGDRAADWRVVLGTSFASSGGTTHLVQE	0.996011	CS pos: 18-19. ALA-VP. Pr: 0.8880	VPKSVTRIVGGSPTTVDQYPYMSNMQYGWWGIFWSQACGGSLINNRSILSAAHCYFGDRAADWRVVLGTSFASSGGTTHLVQE	83	2	9039.34	9045.14	Non predicted	Trypsin domain, peptidase S1 PA chymotrypsin, trypsin like serine protease	Trypsin CFT-1	Choristoneura fumiferana (Spruce budworm moth) (Archips fumiferana)	6.2e-24	236	51.9	P35042	Trypsin, alkaline C	Manduca sexta (Tobacco hawkmoth) (Tobacco hornworm)	9.5e-19	202	49.4	P35047	Trypsin, alkaline B	Manduca sexta (Tobacco hawkmoth) (Tobacco hornworm)	1.9e-18	200	50.6	P35046	Achelase-2	Lonomia achelous (Giant silkworm moth) (Saturnid moth)
Enzyme	serine protease: trypsin-like S1A	YES	TRINITY_DN20802_c0_g1_i2.p1	U-TPTX5-Tp6	67.91	1.61808e-07	-	-	-	-	-	-	1	1	0.07	13178	0.42	AAACGGCAGTTCTGAACATGGCTTTTCTCGGTTTTCTGTTGGTTGGACTTTTAGCTGCTGTATCAGCAGCTCCGGAAAGCCGCATAGTGGGCGGCAACCCGGTCACCATCGAGGAGTTCCCCTACATAGTGTCCTACAGTTACTACTACCCAGGACCAGGCATTACCGTACAAAGATGTGTTGGTTCACTGCTCTCTTCCTGGCATGTGCTCACTTCAGCCTTCTGCTTCACAGGAGCAGTCCTTGATAACATGCAGGTCCGTGCTGGCTCAACCAACAGCTTAACTGGAGGCATTCTTGTACCCATCCGTGAGGTGATAAAGCACCCTGGCTACGTTGAGACGCCTCGCTTGGATGACGTCGCGCTGACCTCCTGAGTCAACCTCTTGGCATCAGCAG…	TRINITY_DN20802_c0_g1_i2.p1	TAVLNMAFLGFLLVGLLAAVSAAPESRIVGGNPVTIEEFPYIVSYSYYYPGPGITVQRCVGSLLSSWHVLTSAFCFTGAVLDNMQVRAGSTNSLTGGILVPIREVIKHPGYVETPRLDDVALTS	0.995280	CS pos: 22-23. VSA-AP. Pr: 0.8564	APESRIVGGNPVTIEEFPYIVSYSYYYPGPGITVQRCVGSLLSSWHVLTSAFCFTGAVLDNMQVRAGSTNSLTGGILVPIREVIKHPGYVETPRLDDVALTS	102	2	10995.6	11002.5	Non predicted	Trypsin domain, peptidase S1 PA chymotrypsin, trypsin like serine protease, chymotrypsin related	Trypsin-3	Anopheles gambiae (African malaria mosquito)	5.4e-09	146	37.6	P35037	Trypsin, alkaline B-like	Spodoptera litura (Asian cotton leafworm)	4.6e-48	410	75.2	A0A9J7J010
Enzyme	serine protease: trypsin-like S1A	YES	TRINITY_DN50633_c0_g1_i1.p1	U-TPTX5-Tp7	294.2	3.80189e-30	44	44	0.44	-	-	-	-	-	-	29131	6.31	TTGGAAGTCAGAACACAAGCAACCATGAGGTCCTACGTGCTCCTTAGCTTGGCCATCATTCTGCTGGCAGGCTACAGCGTGGCTGAGGATGAAGAGCCGGAATATGATGGCAAGTACATCGAGGAGTACCCTAGTCTGGTGCAAGTCGAGGTCGGCTGGAGCAACGTCTGGTTGCTGGGCTGCATTGGGAATGTGCTGACTTCCCGCCACATCTTGTCTGCTGCACGCTGTTTCTCTGGAAACCTCTACTCCTCCAGATTCCGCCGCATCAGAGCCGGTGCCACGTTCCGTGGGCGTGATGGTATCGTCGTCGGCATTGAGGGCGCTGCCAACCATCCCAGTTTTGGTGTCCAAGGCTTTGATGGGGATATAACTGTCGTCCGTCTCAACTCTTTTCTT…	TRINITY_DN50633_c0_g1_i1.p1	LEVRTQATMRSYVLLSLAIILLAGYSVAEDEEPEYDGKYIEEYPSLVQVEVGWSNVWLLGCIGNVLTSRHILSAARCFSGNLYSSRFRRIRAGATFRGRDGIVVGIEGAANHPSFGVQGFDGDITVVRLNSFLPLGSDIAQASIVAANTVIPDNILVEHAGWGSTAQQRLIANRGLYSVDLYTINQDTCVAMYDELLFVQVTITDNMICAGLSSTTGRDADLRDAGGPLYYQGVVVGVLSYGHYLGNNSFPLVATNVASYTNWIVDTAV	0.945737	CS pos: 28-29. SVA-ED. Pr: 0.8009	EDEEPEYDGKYIEEYPSLVQVEVGWSNVWLLGCIGNVLTSRHILSAARCFSGNLYSSRFRRIRAGATFRGRDGIVVGIEGAANHPSFGVQGFDGDITVVRLNSFLPLGSDIAQASIVAANTVIPDNILVEHAGWGSTAQQRLIANRGLYSVDLYTINQDTCVAMYDELLFVQVTITDNMICAGLSSTTGRDADLRDAGGPLYYQGVVVGVLSYGHYLGNNSFPLVATNVASYTNWIVDTAV	241	4	26076	26092.3	Non predicted	Trypsin domain, Peptidase S1 PA, trypsin like serine proteases	Trypsin, alkaline C	Manduca sexta (Tobacco hawkmoth) (Tobacco hornworm)	8.5e-35	335	35	P35047	Trypsin, alkaline A	Manduca sexta (Tobacco hawkmoth) (Tobacco hornworm)	6.3e-122	911	70.2	P35045	Trypsin, alkaline B	Manduca sexta (Tobacco hawkmoth) (Tobacco hornworm)	5.2e-33	323	34.1	P35046	Trypsin CFT-1	Choristoneura fumiferanan (spruce budworm moth) Archips fumiferana)
Enzyme	serine protease: trypsin-like S1A	YES	TRINITY_DN43550_c0_g1_i1.p1	U-TPTX5-Tp8	156.06	2.47742e-16	8	8	0.28	-	-	-	-	-	-	47122	3.63	TACACATCATGGGTTTCGTCTCCTGGACTTTGTTTATAGCTGCAGCAGTAATCTGCAGCGCTCAGGGTAGTCGCATCGTGGGTGGCAATCCTACCACCATAGACCAATACCCTTCCATCGTCCAGGTGGAGTCCCGCACCGGCATCTTATGGAGTCAGTCCTGCGCTGCTACCATCTTAACTAGCAGATATGTGGTCTCCGCGGCTCATTGCTTTGCAGGATTGTTATTTACCATCTCCAGTCGTCGTGTTCGTGCTGGTACCACAAACCGGGGCTCCGGTGGAACTGTCATCACTTTAACTAGACGCGTCAACCACCCCTCGTACAATAGCCTGACTATCGATGGAGACATCAGCTTGGTCCAGTTATCCTCTGCATTTACTTACGGCACCAACATCC…	TRINITY_DN43550_c0_g1_i1.p1	HIMGFVSWTLFIAAAVICSAQGSRIVGGNPTTIDQYPSIVQVESRTGILWSQSCAATILTSRYVVSAAHCFAGLLFTISSRRVRAGTTNRGSGGTVITLTRRVNHPSYNSLTIDGDISLVQLSSAFTYGTNIQPSAIVPQNYVIPDGAPVVHAGWGATSQGGLSSSVLRDVEIYTINRDVCAARYLTLSRPRIVTENMICAGILDVGGRDACQGDSGGPLYLGDVLVGIVSWGEGCANAFYPGVSTNVASYTDWIIANAI	0.990435	CS pos: 22-23. AQG-SR. Pr: 0.5319	SRIVGGNPTTIDQYPSIVQVESRTGILWSQSCAATILTSRYVVSAAHCFAGLLFTISSRRVRAGTTNRGSGGTVITLTRRVNHPSYNSLTIDGDISLVQLSSAFTYGTNIQPSAIVPQNYVIPDGAPVVHAGWGATSQGGLSSSVLRDVEIYTINRDVCAARYLTLSRPRIVTENMICAGILDVGGRDACQGDSGGPLYLGDVLVGIVSWGEGCANAFYPGVSTNVASYTDWIIANAI	238	6	25070.7	25086.3	Peptidase S1A, chymotrypsin family	-	peptidase S1 domain containing protein	Heliothis virescens (Tobacco budworm moth)	3.1e-129	959	74.3	A0A2A4JUT0
Enzyme	serine protease: trypsin-like S1A	YES	TRINITY_DN1199_c0_g1_i1.p1	U-TPTX5-Tp9	259	1.25893e-26	24	24	0.27	2	2	0.12	2	2	0.08	28228	40.41	GAGAGAGAGTGAAGTGACAATGCGTGCCATTATTCTTCTGGCCTTGTGTATCGCGGCTGTCTCAGCCTTGCGTCCGAACCCGCAGAGGATTGTGGGGGGTGCCGTCACCACGATTGACCGCTACCCCACTATAACCGCCCTCCTCCGCTCTACAAACTTAGCTACCTGGTGGCAATCTTGTGGTGGTACTATTTTGAACAACAGATCCGTCCTTACCGCAGCTCACTGTCCTTTCGGTGATACTCTTGCTCGGTGGCGTTTCCGTGTTGGTTCTACCTGGGCTAACAGCGGTGGTGTCGTCCACACTCTCTCTAGTTGGATCCTCCACCCTAACTACAACTCGCGCACTCAAGATCACGATGTTTGCATCTTCCGTTCCGCATCCACCATCGCACACAA…	TRINITY_DN1199_c0_g1_i1.p1	RESEVTMRAIILLALCIAAVSALRPNPQRIVGGAVTTIDRYPTITALLRSTNLATWWQSCGGTILNNRSVLTAAHCPFGDTLARWRFRVGSTWANSGGVVHTLSSWILHPNYNSRTQDHDVCIFRSASTIAHNNNVRPAAIAGANYNLGDNQVVWAAGWGTTSAGGSLSEQLRHVQIWSINQAVCRQRYATRGLAITDNMLCSGWLDVGGRDQCQGDSGGPLYHNNVVVGVCSWGLGCADAFFPGVNARVSRYTAWIQSNA	0.968693	CS pos: 22-23. VSA-LR. Pr: 0.8229	LRPNPQRIVGGAVTTIDRYPTITALLRSTNLATWWQSCGGTILNNRSVLTAAHCPFGDTLARWRFRVGSTWANSGGVVHTLSSWILHPNYNSRTQDHDVCIFRSASTIAHNNNVRPAAIAGANYNLGDNQVVWAAGWGTTSAGGSLSEQLRHVQIWSINQAVCRQRYATRGLAITDNMLCSGWLDVGGRDQCQGDSGGPLYHNNVVVGVCSWGLGCADAFFPGVNARVSRYTAWIQSNA	239	8	25890.8	25907	Peptidase S1A, chymotrypsin family	-	Trypsin, alkaline C	Manduca sexta (Tobacco hawkmoth) (Tobacco hornworm)	7e-126	937	72	P35047	Trypsin, alkaline A	Manduca sexta (Tobacco hawkmoth) (Tobacco hornworm)	6.3e-122	911	70.2	P35045	Trypsin, alkaline B	Manduca sexta (Tobacco hawkmoth) (Tobacco hornworm)	9e-122	910	69.9	P35046	Achelase-2	Lonomia achelous (Giant silkworm moth) (Saturnid moth)
Enzyme	Serine protease: PPAF-2-like CLIP	YES	TRINITY_DN264_c0_g1_i13.p1	U-TPTX6-Tp1	229.48	1.1272e-23	-	-	-	-	-	-	3	3	0.3	15986	368.76	CGCCAAACAACTTGGTGCAGCGTTAACGAAGTGTTGTGTTTTTCTGTAGAGTTTTACATACGGTTATTTTTATTGCAACGATGTTTAAATTACTACCAATATTTCTACTGATAGCCATTGCACAAAGCCGTACCACGGCTAGTGACAAGGACAACGAAGATGTTAACAAAGAGATACTTGGAGAGTCTCCGAACGAAGATAAGTCCTCGGATTTCGATTCCATAATAAAAGTGCTATTTGGAGATGAGCCGAAAAACAAGAGCGATACTAGCAACATTAACTCTGAAAAGGTTATCAGTACTGAAGCCACAGGTGATTTAACCACTGCGGCGCCAGCGCATAAAGCATGCAAATGCGTAGCTTACTACTTATGCAAAAATGAAGAAACATACGTGGAGA…	TRINITY_DN264_c0_g1_i13.p1	MFKLLPIFLLIAIAQSRTTASDKDNEDVNKEILGESPNEDKSSDFDSIIKVLFGDEPKNKSDTSNINSEKVISTEATGDLTTAAPAHKACKCVAYYLCKNEETYVETGLLDSRVPDENTCDSYIDICCNPKSIITEEEARKPPSN	0.995905	CS pos: 20-21. TTA-SD. Pr: 0.5369	SDKDNEDVNKEILGESPNEDKSSDFDSIIKVLFGDEPKNKSDTSNINSEKVISTEATGDLTTAAPAHKACKCVAYYLCKNEETYVETGLLDSRVPDENTCDSYIDICCNPKSIITEEEARKPPSN	125	6	13741.5	13750	Non predicted	PPAF-2-like, Clip domain	TSVP-42-like	Cotesia congregata (parasitoid wasp) (Apanteles congregatus)	7.8e-08	141	29.6	A0A8J2H9I1	PPAF-2-like Clip domain containing protein	Leptidea sinapis	1e-07	137	31.2	A0A5E4QK67
Enzyme	Serine protease: PPAF-2-like CLIP	YES	TRINITY_DN264_c0_g1_i17.p2	U-TPTX6-Tp2	229.48	1.1272e-23	-	-	-	-	-	-	3	3	0.3	16070	37.1	CGCCAAACAACTTGGTGCAGCGTTAACGAAGTGTTGTGTTTTTCTGTAGAGTTTTACATACGGTTATTTTTATTGCAACGATGTTTAAATTACTACCAATATTTCTACTGATAGCCATTGCACAAAGCCGTACCACGGCTAGTGACAAGGACAACGAAGATGTTAACAAAGAGATACTTGGAGAGTCTCCGAACGAAGATAAGTCCTCGGATTTCGATTCCATAATAAAAGAGATATTTGGAGACAAGCCGAAAAACAAGAGAGATAGTAGCAACATTAACTCTGAAAAGGTTATCAGTACTGAAGCCACAGGTGATTTAACCACTGCGGCGCCAGCGCATAAAGCATGCAAATGCGTAGCTTACTACTTATGCAAAAATGAAGAAACATACGTGGAGA…	TRINITY_DN264_c0_g1_i17.p2	MFKLLPIFLLIAIAQSRTTASDKDNEDVNKEILGESPNEDKSSDFDSIIKEIFGDKPKNKRDSSNINSEKVISTEATGDLTTAAPAHKACKCVAYYLCKNEETYVETGLLDSRVPDENTCDSYIDICCNPKSIITEEEARKPPSN	0.995392	CS pos: 20-21. TTA-SD. Pr: 0.5278	SDKDNEDVNKEILGESPNEDKSSDFDSIIKEIFGDKPKNKRDSSNINSEKVISTEATGDLTTAAPAHKACKCVAYYLCKNEETYVETGLLDSRVPDENTCDSYIDICCNPKSIITEEEARKPPSN	125	6	13825.5	13834.2	Non predicted	PPAF-2-like, Clip domain	peptidase S1 domain containing protein	Cimex lectularius (Bed bug) (Acanthia lectularia)	1.8e-09	153	30	A0A816SAC0
Enzyme	Astacin-like Metalloprotease	YES	TRINITY_DN18957_c0_g1_i1.p1	U-TPTX7-Tp1	174.76	3.34195e-18	10	10	0.28	-	-	-	1	1	0.05	30516	4.86	CTTTATAAGGCGCTTCTAATATTGTGTTGTTGAGTGCGGCAACTGTTTACCAGCATACTGAAGCGTGTCTTGTCATTATAATGGAATATTGTAAAACTGTTCTGGTATTTAGTTTATTTGTACTTGTCTCTGCTGCTGCGCCACCACAATATGGGAAATCCGATGGTCTTGGTGAATATGGAGAGTATTTTGAAGGCGACATGATACTGACAAATGCTCAACGTCAAGCGATTTCTCAGGCGACGGACAACCGAAATGGATTGCGTGATGAACTTAAACGCTGGCCCAACCACACCGTCGTGTATCACATCGTTGAAGATGACTTTGATAATAATCAAATAAAGATGATAGAGGAAGGAATGGACGACATAGCCGATAAATCATGCCTGCGGTTCCGAC…	TRINITY_DN18957_c0_g1_i1.p1	MEYCKTVLVFSLFVLVSAAAPPQYGKSDGLGEYGEYFEGDMILTNAQRQAISQATDNRNGLRDELKRWPNHTVVYHIVEDDFDNNQIKMIEEGMDDIADKSCLRFRQRRNEDEYSVVIQGKHDGCFSKVGFNETDADEGEADQVLNLAAGCFTHGTVVHEMLHTIGFYHMQSTYDRDEYVQIVWENIQTDRVNNFDMYNNNKVTDFGVPYDYGSVMHYPETAFSKNGKKTIIPLQENVKIGQRYGLSKRDIIKLNKMYCEESDTQ	0.987354	CS pos: 19-20. SAA-AP. Pr: 0.4358	APPQYGKSDGLGEYGEYFEGDMILTNAQRQAISQATDNRNGLRDELKRWPNHTVVYHIVEDDFDNNQIKMIEEGMDDIADKSCLRFRQRRNEDEYSVVIQGKHDGCFSKVGFNETDADEGEADQVLNLAAGCFTHGTVVHEMLHTIGFYHMQSTYDRDEYVQIVWENIQTDRVNNFDMYNNNKVTDFGVPYDYGSVMHYPETAFSKNGKKTIIPLQENVKIGQRYGLSKRDIIKLNKMYCEESDTQ	246	4	28391.5	28409.4	Non predicted	Peptidase, metallopeptidase, Astacin (Peptidase family M12A), Metallopeptidase, catalytic domain superfamily	Metalloendopeptidase	Manduca sexta (Tobacco hawkmoth) (Tobacco hornworm)	5.4e-119	894	71.8	A0A921YXG5
Enzyme	carboxypeptidase	Yes	TRINITY_DN29870_c0_g1_i1.p1	U-TPTX8-Tp1	117.9	1.62181e-12	4	4	0.14	-	-	-	-	-	-	43806	2.95	CTGACGTTGGTGTTATTATTCGCTGTGGCTTATGCCAAGCACGAACAGTATATAGGATGGAAATCCTACTTCGTATCACCAACCACGCCAGAGCAACTCCAGTCTCTTGGCTCATTGGTATCAACATACGACCTGGATTTCCTTAGCGACGCTACTTTGCAACGCGAAGGCTTAGTCCTGGTACAGCCCGAACACCAGGATGGCTTCACCAAGGCTCTAGAAGACGCAGACATCACGTACAAAGTTCACGCTGACGATATCAAGGCTAAACTCGACATTGATGACCAGATTATCGCAGCGCGCAGAGAGGCATTCGCCAGAAGTGGTCGCAAAGAACTGCCTTATGATAACTACCAAGATTTGGATGTTATTTACAGTTATATGGAAGACGTTGCTGCT…	TRINITY_DN29870_c0_g1_i1.p1	KILTLVLLFAVAYAKHEQYIGWKSYFVSPTTPEQLQSLGSLVSTYDLDFLSDATLQREGLVLVQPEHQDGFTKALEDADITYKVHADDIKAKLDIDDQIIAARREAFARSGRKELPYDNYQDLDVIYSYMEDVAARYPDKATLVDGGSSFEGRPIYYMKISTTNFEDITKPVIFIDGGIHAREWIAPPTVTWAIKKLLEDVTEPDLLERFDWILMPVVNPDGYKFSFTNSRFWRKTRSTDSHSLSNLCPGVDGNRNYDFYWNTAGSSSNPCADTYAGSRAFSEPETRVVRDLLHEYLSRTALYLTMHSYGSMILYPWGHDGSLSNNALALHTVGIAMADAIYSVSLPNFPRYIVGNSVNVIGYPAAGAAEDYAHWIGVPLSYTYELPGLG	0.985725	CS pos: 14-15. AYA-KH. Pr: 0.9412	KHEQYIGWKSYFVSPTTPEQLQSLGSLVSTYDLDFLSDATLQREGLVLVQPEHQDGFTKALEDADITYKVHADDIKAKLDIDDQIIAARREAFARSGRKELPYDNYQDLDVIYSYMEDVAARYPDKATLVDGGSSFEGRPIYYMKISTTNFEDITKPVIFIDGGIHAREWIAPPTVTWAIKKLLEDVTEPDLLERFDWILMPVVNPDGYKFSFTNSRFWRKTRSTDSHSLSNLCPGVDGNRNYDFYWNTAGSSSNPCADTYAGSRAFSEPETRVVRDLLHEYLSRTALYLTMHSYGSMILYPWGHDGSLSNNALALHTVGIAMADAIYSVSLPNFPRYIVGNSVNVIGYPAAGAAEDYAHWIGVPLSYTYELPGLG	376	2	42260.9	42287.3	Non predicted	Peptidase M14, carboxypeptidase, Zn dependent exopeptidase	Carboxypeptidase B	Helicoverpa zea (Corn earworm moth) (Heliothis zea)	0	1390	67		Peptidase M14 carboxypeptidase A domain-containing protein	Spodoptera exigua (Beet armyworm) (Noctua fulgens)	1.3e-177	1310	62.5
Enzyme	carboxypeptidase	Yes	TRINITY_DN6637_c0_g1_i1.p1	U-TPTX8-Tp2	244.93	3.21366e-25	23	23	0.32	-	-	-	3	3	0.07	47499	3.94	CTCTCTGATATAGTCAGTCATGGCTCGATCTATAGTTTGGATCTTTCTGTGTGCTGCTGCCTTAGTTCAGGCGGGCCATGAAAAATATGAGGGACACCAGATATACCGTGTCACTGGTCTTGGAGAGGAGATTCAAGCACTAGAAGCCCGATTAGATATCTTGTCAGCTACACCAGCTGCTCGTTCCTCTTCAGGAAAACTCGAAGCTCTAGTCAGACTGGCCCCTGAAGAGAAACAGCATTGGCTACAACACTTCGTCCAGCGAGGCATTACCTACACGAAAATCGCTGACAACTTGGCCGACATCCTACGTCAGGAGGAAGCTGAGATTCAACAGAAGAGGTTATCTGCCAGACAAGCAGGCCGCTCTATTAGCTGGGACACATATTATAGACATGA…	TRINITY_DN6637_c0_g1_i1.p1	MARSIVWIFLCAAALVQAGHEKYEGHQIYRVTGLGEEIQALEARLDILSATPAARSSSGKLEALVRLAPEEKQHWLQHFVQRGITYTKIADNLADILRQEEAEIQQKRLSARQAGRSISWDTYYRHEEVNDYLDSLAEEYPNVVTVINAGLSYEGRQIKYVRISTSQFEVVRKPVIIIDAMVHAREWITTPVALYLINQLVVDIADNRLTEELDWIIIPLVNPDGYEYSIDEDRMWRKTRSLSHNGADECPGVDGNRNFDHYWGTSEASADPCAIIYEGPSAFSEPETRIIRNVVMQYLSRIALYISLHSYGNMILYSWGNNGTLPSNGLILHLAGINMASAIDELALDKADPYIVGNAANVLYYTTGTSRDWTRAVGIPLTYTMELPGYEYGFLVPTD…	0.993488	CS pos: 18-19. VQA-GH. Pr: 0.9344	GHEKYEGHQIYRVTGLGEEIQALEARLDILSATPAARSSSGKLEALVRLAPEEKQHWLQHFVQRGITYTKIADNLADILRQEEAEIQQKRLSARQAGRSISWDTYYRHEEVNDYLDSLAEEYPNVVTVINAGLSYEGRQIKYVRISTSQFEVVRKPVIIIDAMVHAREWITTPVALYLINQLVVDIADNRLTEELDWIIIPLVNPDGYEYSIDEDRMWRKTRSLSHNGADECPGVDGNRNFDHYWGTSEASADPCAIIYEGPSAFSEPETRIIRNVVMQYLSRIALYISLHSYGNMILYSWGNNGTLPSNGLILHLAGINMASAIDELALDKADPYIVGNAANVLYYTTGTSRDWTRAVGIPLTYTMELPGYEYGFLVPTDYIEQIVKETWAGIAQGAR…	403	2	45523	45551.3	Non predicted	Peptidase M14, carboxypeptidase, Zn dependent exopeptidase	Carboxypeptidase B	Helicoverpa zea (Corn earworm moth) (Heliothis zea)	6.7e-117	912	44.9		Carboxypeptidase B	Aedes aegypti (Yellowfever mosquito) (Culex aegypti)	3.5e-81	673	39.2	Peptidase M14 carboxypeptidase A domain-containing protein	Heliothis virescens (Tobacco budwor	0	1716	77.1
Enzyme	carboxypeptidase	Yes	TRINITY_DN53957_c0_g1_i1.p1	U-TPTX8-Tp3	123.16	4.83059e-13	9	9	0.17	-	-	-	-	-	-	48846	1.38	CGTGTACAGATTAGGACATGTTTAGGACTACCATATCACTGTTTTTAGTAAGTTTAGTTGTCGCTAAGCATGAACTGTACGATGGACACGCTTTGTACCAAGTGACGGTCAGTTCCGTAGACCAGACGCAACTTCTCAACAATCTTAGTAATGACTTGGACCTTGATATTTGGACTCATTCGTTACCAGGCCGTCCTGGACTAGTACTGGTACCCAGTGAAAAGAGAGTTCAGTTTCAAAATGGACTCTTTGCTGCCGCTATACAGTATAAAATTGAAAGTGAAAATATTAAAGAAATGCTGGACTTAGAAGACCAATTGCTGGTTGAAGCATCACGGACGAGTAATATATCCAGGGTGGATGCCCTGCCCTTTGATAAAATATACACATACCATCAGG…	TRINITY_DN53957_c0_g1_i1.p1	MFRTTISLFLVSLVVAKHELYDGHALYQVTVSSVDQTQLLNNLSNDLDLDIWTHSLPGRPGLVLVPSEKRVQFQNGLFAAAIQYKIESENIKEMLDLEDQLLVEASRTSNISRVDALPFDKIYTYHQVNAFLEMLAESYPNTVKLVNAGKSFQGRDIKYLKISTTNFEDTSKPIIFMESLLHAREWITLPATLYAIHKLVIDVSEEDLLQDIDWIILPIANPDGYVFTHEENRFWRKNRNTNYGIICNGVDLNRNFDSFWSTASSNMVCMETFHGSGPFSEPETSIIRDIFKKYSDRMELFLDIHSFGSMILYGYGTGVLPSNGLFLHLLGVQMAQSIDSVKMSYNPDYIVGNVALVLYEASGSAQDYAKAVGVPFSYTFELPGYRFDIGTALGFLVDP…	0.908052	CS pos: 16-17. VVA-KH. Pr: 0.5964	KHELYDGHALYQVTVSSVDQTQLLNNLSNDLDLDIWTHSLPGRPGLVLVPSEKRVQFQNGLFAAAIQYKIESENIKEMLDLEDQLLVEASRTSNISRVDALPFDKIYTYHQVNAFLEMLAESYPNTVKLVNAGKSFQGRDIKYLKISTTNFEDTSKPIIFMESLLHAREWITLPATLYAIHKLVIDVSEEDLLQDIDWIILPIANPDGYVFTHEENRFWRKNRNTNYGIICNGVDLNRNFDSFWSTASSNMVCMETFHGSGPFSEPETSIIRDIFKKYSDRMELFLDIHSFGSMILYGYGTGVLPSNGLFLHLLGVQMAQSIDSVKMSYNPDYIVGNVALVLYEASGSAQDYAKAVGVPFSYTFELPGYRFDIGTALGFLVDPAFIEQAGYETWEGIKV…	415	2	47034.6	47064.4	Non predicted	Peptidase M14, carboxypeptidase, Zn dependent exopeptidase	Carboxypeptidase B	Helicoverpa zea (Corn earworm moth) (Heliothis zea)	8.2e-116	906	45.8		Carboxypeptidase B	Aedes aegypti (Yellowfever mosquito) (Culex aegypti)	1.7e-64	562	35.3	Peptidase M14 carboxypeptidase A domain-containing protein	Heliothis virescens (Tobacco budwor	0	1569	71
Enzyme	carboxypeptidase	Yes	TRINITY_DN6637_c0_g1_i2.p1	U-TPTX8-Tp4	244.93	3.21366e-25	23	23	0.29	-	-	-	3	3	0.06	52079	0.09	CTGTGTTTGTGATATTGGATTCATGTCTATTGTTCTTGTGATATTAGTAAATCATATTTATATGGTTGCTGGGCCCACCAATCAAGATCACTCCACGGGGCATCAGTGCGACAGTTCCTGTTCTTTCTACTCTTCCAGAACCCGATGGAACGCGGTTTGCGGTTTGTACTCCGGTCAAGACTCACAGTCGACTCCGGTCAGACACCAGATATACCGTGTCACTGGTCTTGGAGAGGAGATTCAAGCACTAGAAGCCCGATTAGATATCTTGTCAGCTACACCAGCTGCTCGTTCCTCTTCAGGAAAACTCGAAGCTCTAGTCAGACTGGCCCCTGAAGAGAAACAGCATTGGCTACAACACTTCGTCCAGCGAGGCATTACCTACACGAAAATCGCTGA…	TRINITY_DN6637_c0_g1_i2.p1	CVCDIGFMSIVLVILVNHIYMVAGPTNQDHSTGHQCDSSCSFYSSRTRWNAVCGLYSGQDSQSTPVRHQIYRVTGLGEEIQALEARLDILSATPAARSSSGKLEALVRLAPEEKQHWLQHFVQRGITYTKIADNLADILRQEEAEIQQKRLSARQAGRSISWDTYYRHEEVNDYLDSLAEEYPNVVTVINAGLSYEGRQIKYVRISTSQFEVVRKPVIIIDAMVHAREWITTPVALYLINQLVVDIADNRLTEELDWIIIPLVNPDGYEYSIDEDRMWRKTRSLSHNGADECPGVDGNRNFDHYWGTSEASADPCAIIYEGPSAFSEPETRIIRNVVMQYLSRIALYISLHSYGNMILYSWGNNGTLPSNGLILHLAGINMASAIDELALDKADPYIVG…	0.903751	CS pos: 23-24. MVA-GP. Pr: 0.5075	GPTNQDHSTGHQCDSSCSFYSSRTRWNAVCGLYSGQDSQSTPVRHQIYRVTGLGEEIQALEARLDILSATPAARSSSGKLEALVRLAPEEKQHWLQHFVQRGITYTKIADNLADILRQEEAEIQQKRLSARQAGRSISWDTYYRHEEVNDYLDSLAEEYPNVVTVINAGLSYEGRQIKYVRISTSQFEVVRKPVIIIDAMVHAREWITTPVALYLINQLVVDIADNRLTEELDWIIIPLVNPDGYEYSIDEDRMWRKTRSLSHNGADECPGVDGNRNFDHYWGTSEASADPCAIIYEGPSAFSEPETRIIRNVVMQYLSRIALYISLHSYGNMILYSWGNNGTLPSNGLILHLAGINMASAIDELALDKADPYIVGNAANVLYYTTGTSRDWTRAVGIP…	440	5	49507.8	49538.6	Non predicted	Peptidase M14, carboxypeptidase, Zn dependent exopeptidase	Carboxypeptidase B	Helicoverpa zea (Corn earworm moth) (Heliothis zea)	1.1e-114	901	46.3		Carboxypeptidase B	Aedes aegypti (Yellowfever mosquito) (Culex aegypti)	2.2e-80	671	41.7	Peptidase M14 carboxypeptidase A domain-containing protein	Heliothis virescens (Tobacco budwor	0	1674	76.7
Enzyme	Alanine aminopeptidase	Yes	TRINITY_DN33010_c0_g1_i1.p1	U-TPTX9-Tp1	154.93	3.21366e-16	8	8	0.11	-	-	-	1	1	0.01	10693	1.21	ATTTGTTTTTGAGTAGTGCACCTGAAAATACATAGACATGTATTTGCTGGCACTACTCTCCGTATTGGGAACGGCAGTCGCCTTCCCAGTGTCTGCTCCAGTCACCAAACAGCAGGACTTGGCAGCGCAATACGTGCTTCCGAGGGACACCATCCCCACCTTCTATGACGTCAGGCTGTTCATTAATCCGGACTACACGGAAAGCTTCAACGGCAGCGTGTCAATGAGGATTCTACCTTACATCGCAACCAGTATGATTACACTCCACGCAATGGAAATGGAGATATACAGCATACAAGTCTTCAGCGAAAGAGATCCGACTGTGGATTTATTCAGCAACTTCACGCTTGCCAATGATGACACTCACTTTTTGAGGATTCAGTTGAACACACCCTTAAC…	TRINITY_DN33010_c0_g1_i1.p1	MYLLALLSVLGTAVAFPVSAPVTKQQDLAAQYVLPRDTIPTFYDVRLFINPDYTESFNGSVSMRILPYIATSMITLHAMEMEIYSIQVFSERDPTVDLFSNFTLANDDTHFLRIQLNTPLTILQPVIVNIEYLSRYAENMFGVYVSTYEYNNARVNLVTSQLQPTFARRAFPCYDEPSLKAIFRTTIYAPAAFSVVRSNMPTRQENLKEDVPGFVKHEFEDTLVMSTYLIAYLVSNFDYVENTGANELYHIPFRVYSRPGTRNTTAFALDFGQKNMVALENYTGFPYYFPKIDKAAVPDFAAGAMENWGLVIYREVALLVQDGVTTTATKQNIARIICHENSHMWYGNEVSPLSWTYTWLNEGFANFFESYGTDLVLPEWRMMDQFVLNMQNVFQSDAV…	0.990507	CS pos: 15-16. AVA-FP. Pr: 0.7482	FPVSAPVTKQQDLAAQYVLPRDTIPTFYDVRLFINPDYTESFNGSVSMRILPYIATSMITLHAMEMEIYSIQVFSERDPTVDLFSNFTLANDDTHFLRIQLNTPLTILQPVIVNIEYLSRYAENMFGVYVSTYEYNNARVNLVTSQLQPTFARRAFPCYDEPSLKAIFRTTIYAPAAFSVVRSNMPTRQENLKEDVPGFVKHEFEDTLVMSTYLIAYLVSNFDYVENTGANELYHIPFRVYSRPGTRNTTAFALDFGQKNMVALENYTGFPYYFPKIDKAAVPDFAAGAMENWGLVIYREVALLVQDGVTTTATKQNIARIICHENSHMWYGNEVSPLSWTYTWLNEGFANFFESYGTDLVLPEWRMMDQFVLNMQNVFQSDAVLSVNSMTHPVYTPSQ…	925	6	105343	105409	Peptidase M1, alanine aminopeptidase/leukotriene A4 hydrolase (IPR001930), Aminopeptidase N-type	-	aminopeptidase	Helicoverpa armigera (cotton bollworm) (Heliothis armigera)	0	3439	68.8	A0A2W1BMG1	Aminopeptidase N	Manduca sexta (Tobacco hawkmoth) (Tobacco hornworm)	0	3432	69.2	P91885
Enzyme	Alanine aminopeptidase	Yes	TRINITY_DN37916_c0_g1_i1.p1	U-TPTX9-Tp2	210.41	9.09913e-22	19	19	0.18	-	-	-	1	1	0.01	114488	5.2	GGTGTATATTTCAATTAATTGCTTTTAATAATCCAGTTGCAGGTTTGTTGCCTGTACAGGAGGTTCTGTCGCCGTTAAACAAGATGGCGGCTAAGCTCATATTATTAACTCTAGTGAGTTCTAGTGTGCTTGCATTCCCTGACCGTCCTCAACCGATCACAAGAAACACCATATTCGGTGAAGAACGTTTAGAAAAAGCAGTGTTTGAGAAAATCGATGACCTTGAGAACTTTGCTATAAGCACGCGCAACACCAAGAACGCTGAGTTATATAGATTACCCACAACTACAAGACCGCAACATTACAATATACTATGGCAAATTGATATCACACAGCTGATATTTTCTGGCTCAGTTGATATCAATCTATATGCAACAGAAAATAATGTGAACGAAATCG…	TRINITY_DN37916_c0_g1_i1.p1	MAAKLILLTLVSSSVLAFPDRPQPITRNTIFGEERLEKAVFEKIDDLENFAISTRNTKNAELYRLPTTTRPQHYNILWQIDITQLIFSGSVDINLYATENNVNEIVIHAHELNIASLTLLQGTTNVPVTYTLEEEYHFLRIRLSSGTLNYSATSPVLYTLTVNFAADLRDDMYGIYKSWFRNNPNEEIRWMASTQFQATAARSAFPCYDEPSFKATFDITIRRPQDIYSWSCTRILTSRNTTFLGYEEDVYFRTPVMSTYLLAIIVADYKSIELIENDVLTYEVIARPAAIDSGQGAYAFDAGQRLLAEMSNHTGIDYYSQHPYLKMTQAAIPDFGAGAMENWGLLTYREAYLMYDERHTNSYFKQLIAYILSHEIAHMWFGNLVTNEWWDVLWLNEGF…	0.968976	CS pos: 17-18. VLA-FP. Pr: 0.8580	FPDRPQPITRNTIFGEERLEKAVFEKIDDLENFAISTRNTKNAELYRLPTTTRPQHYNILWQIDITQLIFSGSVDINLYATENNVNEIVIHAHELNIASLTLLQGTTNVPVTYTLEEEYHFLRIRLSSGTLNYSATSPVLYTLTVNFAADLRDDMYGIYKSWFRNNPNEEIRWMASTQFQATAARSAFPCYDEPSFKATFDITIRRPQDIYSWSCTRILTSRNTTFLGYEEDVYFRTPVMSTYLLAIIVADYKSIELIENDVLTYEVIARPAAIDSGQGAYAFDAGQRLLAEMSNHTGIDYYSQHPYLKMTQAAIPDFGAGAMENWGLLTYREAYLMYDERHTNSYFKQLIAYILSHEIAHMWFGNLVTNEWWDVLWLNEGFARYYQYYLTYSVEGMGL…	988	7	112769	112698	Peptidase M1, alanine aminopeptidase/leukotriene A4 hydrolase (IPR001930), FAminopeptidase N-type	-	Membrane alanyl aminopeptidase[...]	Heliothis virescens (Tobacco budworm moth)	0	3208	62.5	Q11000	Aminopeptidase N	Anopheles gambiae (African malaria mosquito)	2.1e-127	1080	30.8	Q7Q2T8
Enzyme	Alanine aminopeptidase	Yes	TRINITY_DN12927_c0_g1_i1.p1	U-TPTX9-Tp3	169.27	1.18304e-17	14	14	0.16	-	-	-	4	4	0.05	111600	2.65	AACCAGCCTGAATATGGCGGAACGCTGGTTCTATCTCCTCCTTGGGGTCTTACTCACCCAAGGCACCTTCGCCTTCAGCCCTATCGAAGTACCTGACGAAGAATGGATTGAATACAACCGCATGTTGAGAGACCCCGCGTACCGTCTACCCACAACTACTCGTCCTTCACACTATGAAGTCAATCTCACCCCTTACCTCAACACCACCGCAAATCCCTTCAGTTTCGATGGTGAAGTCACCATTTACATTTCACCAACTCAAGCTAACGTTACCGAAATAGTTATACACTGCAATGATTTGATCATCAATTCATTGGTGGTTACACTCTCTACAGACAATGTGGATTTGACTACGGCAAATCAGACTTTCGAATGCGAAATGCCTTACAGCTTCCTAAG…	TRINITY_DN12927_c0_g1_i1.p1	TSLNMAERWFYLLLGVLLTQGTFAFSPIEVPDEEWIEYNRMLRDPAYRLPTTTRPSHYEVNLTPYLNTTANPFSFDGEVTIYISPTQANVTEIVIHCNDLIINSLVVTLSTDNVDLTTANQTFECEMPYSFLRINVIEALTLNQVYIIRSTFSGNLQTNMRGFYRSWYDDSTGRRWMATTQFQPGHARQAFPCYDEPGFKATFDITMNRESDFSPTISNMPIRQNATLADGRIAESFYTTPVTSTYLIAFIVSHYEEVAQNNDTSRPFSIYARDNAESTGDYSLEIGEKLLWAMEEYTQIPYFSMAPNINMKQAAIPDFSAGAMENWGLLTYREALILFDPQNTNHFYKQRIANIVAHEIVHMWFGNLVTCAWWDNLWLNEGFARFFQYYLTDVVDPEL…	0.974810	CS pos: 24-25. TFA-FS. Pr: 0.9285	FSPIEVPDEEWIEYNRMLRDPAYRLPTTTRPSHYEVNLTPYLNTTANPFSFDGEVTIYISPTQANVTEIVIHCNDLIINSLVVTLSTDNVDLTTANQTFECEMPYSFLRINVIEALTLNQVYIIRSTFSGNLQTNMRGFYRSWYDDSTGRRWMATTQFQPGHARQAFPCYDEPGFKATFDITMNRESDFSPTISNMPIRQNATLADGRIAESFYTTPVTSTYLIAFIVSHYEEVAQNNDTSRPFSIYARDNAESTGDYSLEIGEKLLWAMEEYTQIPYFSMAPNINMKQAAIPDFSAGAMENWGLLTYREALILFDPQNTNHFYKQRIANIVAHEIVHMWFGNLVTCAWWDNLWLNEGFARFFQYYLTDVVDPELGFSTRFIVEQLHQSMLSDSIDTAH…	956	8	108797	108865	Peptidase M1, alanine aminopeptidase/leukotriene A4 hydrolase, Aminopeptidase N-type	-	Membrane alanyl aminopeptidase	Manduca sexta (Tobacco hawkmoth) (Tobacco hornworm)	0	3477	66.9	Q11001	Aminopeptidase	Bombyx mori (Silk moth)	0	3509	68.2	O76803
Enzyme	Alanine aminopeptidase	Yes	TRINITY_DN12658_c0_g1_i1.p1	U-TPTX9-Tp4	164.69	3.39625e-17	8	8	0.09	-	-	-	3	3	0.04	110330	2.52	GTCTATCCAGTCGGCCGTTTGGTACCACAGACGTCACTATGGGTACCATGTTGTTCTCTCTCATGGTATTTCTCCTTCTTGCGTGTTCTATCACGGCTACTCCCCAGGATGACTTCAGATCAAATTTGGAGTTTCAAGAGTATGGTACCAATTTAGCTGAACCAGCGTATCGCATACTAGACTATGTGTACCCTCACGAGATGTTTGTTGACCTTGATGTGTACCTTGACGAAGGTCGATTCGACGGATTGGTTCAGATGAATGTTGAAGTGAAGGAGGCAAATCTTACACAAATTGTGTTCCACCAGAAAGTTGTCTCTATTTCTGGCATCAATGTGCTTAGATCAAACAACGAACCCGTTCCCCTCCAATTCCCGAATCCATTTACCACCGACGACT…	TRINITY_DN12658_c0_g1_i1.p1	LSSRPFGTTDVTMGTMLFSLMVFLLLACSITATPQDDFRSNLEFQEYGTNLAEPAYRILDYVYPHEMFVDLDVYLDEGRFDGLVQMNVEVKEANLTQIVFHQKVVSISGINVLRSNNEPVPLQFPNPFTTDDYYELLLINLAKPVPTGNYSIAVRYVGQINENPVDRGFYKGYYYLNNNLRLYATTQFQPYHARKAFPCFDEPLFKSRYTLSITRASSLSQSFSNMDIRETQVLANNRVRETFYPTPIISAYLVAFHVSDFVATNYTSTAARPFQIISRQGVLDQHDYAANIGIEITNELDDYLGTQYHEMGQGILMKNDHIALPDFPSGAMENWGMVNYREAYLLYDPSNTNILNKIFIATIMAHELGHKWFGNLVTCFWWSNLWLNESFASYFEYFA…	0.865360	CS pos: 32-33. ITA-TP. Pr: 0.6512	TPQDDFRSNLEFQEYGTNLAEPAYRILDYVYPHEMFVDLDVYLDEGRFDGLVQMNVEVKEANLTQIVFHQKVVSISGINVLRSNNEPVPLQFPNPFTTDDYYELLLINLAKPVPTGNYSIAVRYVGQINENPVDRGFYKGYYYLNNNLRLYATTQFQPYHARKAFPCFDEPLFKSRYTLSITRASSLSQSFSNMDIRETQVLANNRVRETFYPTPIISAYLVAFHVSDFVATNYTSTAARPFQIISRQGVLDQHDYAANIGIEITNELDDYLGTQYHEMGQGILMKNDHIALPDFPSGAMENWGMVNYREAYLLYDPSNTNILNKIFIATIMAHELGHKWFGNLVTCFWWSNLWLNESFASYFEYFAAHWADKELELDEQFIVDYVHSALLADAAAGAT…	932	7	106848	106916	Peptidase M1, alanine aminopeptidase/leukotriene A4 hydrolase, Aminopeptidase N-type	-	Membrane alanyl aminopeptidase	Manduca sexta (Tobacco hawkmoth) (Tobacco hornworm)	0	1561	36.7	Q11001	Aminopeptidase	Heliothis virescens (Tobacco budworm moth)	0	3630	72.7	A0A2A4J832
Enzyme	Alanine aminopeptidase	Yes	TRINITY_DN7544_c0_g1_i1.p1	U-TPTX9-Tp5	95.07	3.11172e-10	3	3	0.04	-	-	-	-	-	-	109290	1.29	AATTCATTTTGCATGGCGTAAGTGTTTGCTATAGCTGCGCCATGCAACTAAAAGTGGTACTGCTGACGTTAGTCGCTTTTGTCACAGCTGACTTTCCGAGACTAGATTACGATGAACCCATCTTACGAACTGAACAGGACCCCACAGTCTACCGTCTACCCGAAGACTTAGATCCCATTCATTATGATATAGAAATAACACCTTATTTTGAAGCTGCCGGTGATAGAGAAGCATTCACATTTGATGGTGTCGTAACTTTAACTATTAAGGCGATGAAAAATGACATCATTTCTTTCGTGATACAAGAAAATGTTAGAGAAATATTAGCTGTAACCCTTACAAATGAAACAGGCCAACCAGTAAATCTTGATCCTTTAAATCCATTTGAGCGAGTTAGAG…	TRINITY_DN7544_c0_g1_i1.p1	FILHGVSVCYSCAMQLKVVLLTLVAFVTADFPRLDYDEPILRTEQDPTVYRLPEDLDPIHYDIEITPYFEAAGDREAFTFDGVVTLTIKAMKNDIISFVIQENVREILAVTLTNETGQPVNLDPLNPFERVRAYHFLRINLADEVSLVNGNVYKLTVFYLGNINETPLSRGMFRGNYRGSDGRLRWYAATHLQPTNSRQAFPSFDEPGFKSTFNITVNRPAHFTETYSNMQIIRTIQMGERVKEIFHRTPRMSAYLVTLHISEDFRVIADNNDTNRSYRILARPNAQGQGEYALEVGPPITRWLGEYFGIDYYSMGLTMKNDQIASPFWASGATENWGLVTYREVRLLYEEGETNALDKMYIGTITAHELAHKWFGNLITCRWWDNVWINEGFASYFEY…	0.735104	CS pos: 29-30. VTA-DF. Pr: 0.6614	DFPRLDYDEPILRTEQDPTVYRLPEDLDPIHYDIEITPYFEAAGDREAFTFDGVVTLTIKAMKNDIISFVIQENVREILAVTLTNETGQPVNLDPLNPFERVRAYHFLRINLADEVSLVNGNVYKLTVFYLGNINETPLSRGMFRGNYRGSDGRLRWYAATHLQPTNSRQAFPSFDEPGFKSTFNITVNRPAHFTETYSNMQIIRTIQMGERVKEIFHRTPRMSAYLVTLHISEDFRVIADNNDTNRSYRILARPNAQGQGEYALEVGPPITRWLGEYFGIDYYSMGLTMKNDQIASPFWASGATENWGLVTYREVRLLYEEGETNALDKMYIGTITAHELAHKWFGNLITCRWWDNVWINEGFASYFEYFAMDAVDRSLELEDQFNLMYLQSALSTDS…	927	5	106109	106176	Peptidase M1, alanine aminopeptidase/leukotriene A4 hydrolase, Aminopeptidase N-type	-	Membrane alanyl aminopeptidase	Manduca sexta (Tobacco hawkmoth) (Tobacco hornworm)	5.4e-180	1431	36	Q11001
Enzyme inhibitor	Carboxypeptidase inhibitor-like peptide	YES	TRINITY_DN596_c0_g1_i1.p1	U-TPTX10-Tp1	122.27	5.92925e-13	-	-	-	-	-	-	1	1	0.09	12721	940.65	CACAGTGCAATTACCTTAATCACGACCAATATATTCAGTCATTTTACATTAAAGATAAGTGTAATTACAGTTATCAAAAATGTCATATCCACTTTTTTTGTTAATTATAAAAAAAAAATAGGTATAATTTTAAGTATATATGTACGAGTGGTATAGTGTCATTCGTATTGAACCTACTTGCGCGGTATCCGTCGTAGTCTCTCAAAGAACTGCCGTATTAGTGATTCTGAAATGTTGACGAATTTTCCGTTGCTTTTAACTGTGTGCTTAGCTGTTTGTATAAATGGCTACAAAGGTATGAATGTGCCCTTTATATCTAATGAACTACCATGCACGAGTATAGCCGGGCAATGCGCTAAAGCTGAGAGCTGTCCTCAAGGTACACGGGTCGGTGAGGAA…	TRINITY_DN596_c0_g1_i1.p1	MLTNFPLLLTVCLAVCINGYKGMNVPFISNELPCTSIAGQCAKAESCPQGTRVGEEGLCPLQRSNGIECCVSESILRSLKKKCESVGGECIPVSNGCAEKLIYQHATDCTENEKCCILV	0.991934	CS pos: 19-20. ING-YK. Pr: 0.7206	YKGMNVPFISNELPCTSIAGQCAKAESCPQGTRVGEEGLCPLQRSNGIECCVSESILRSLKKKCESVGGECIPVSNGCAEKLIYQHATDCTENEKCCILV	100	12	10684	10691.3	None predicted, Myotoxin/Anemone neurotoxin domain superfamily		U-scoloptoxin(19)-Sm1a	Scolopendra morsitans (Tanzanian blue ringleg centipede)	4.8e-09	139	34.8		Carboxypeptidase inhibitor	Rhipicephalus bursa (Tick)	0.15	88	26.2
Enzyme inhibitor	Cysteine Proteases inhibitors	YES	TRINITY_DN879_c0_g1_i1.p1	U-TPTX12-Tp2	67.93	1.61065e-07	1	1	0.15	-	-	-	1	1	0.15	15151	178.45	CTCCGGTAAGACATCGTATCATATTGTCGTGTGCATAAACTCAAACAATGATAAAAAATATCCTATTAGTAGCTGCAGTTATAGCTTTACTACAACAAACGATTTGTGTTGAATATGAAGATGAATTGGAAGAAGGTGACGGAACGAAGGATTATAACGACGATGCCACAAGATTTAGTACGGACGGAGACGTACATTACAATTTCCCAAAACCGATATACGACTTGAATGATGCACTAAACTTATTCCGTGATTATGTTCAGAAATTTGACAAAAAATATAAAAACGAAGCCGATTACCAGCAACATTTTGAAAACTTTAAGAAAAATGTGGAAGAAATTAATAAACTCAATAGTAATAAAGAAATCAGTTCCGTTTCGGGAATAAACCAGTTCACAG…	TRINITY_DN879_c0_g1_i1.p1	MIKNILLVAAVIALLQQTICVEYEDELEEGDGTKDYNDDATRFSTDGDVHYNFPKPIYDLNDALNLFRDYVQKFDKKYKNEADYQQHFENFKKNVEEINKLNSNKEISSVSGINQFTDLSEEERKQLLGI	0.993339	CS pos: 20-21. TIC-VE. Pr: 0.7658	VEYEDELEEGDGTKDYNDDATRFSTDGDVHYNFPKPIYDLNDALNLFRDYVQKFDKKYKNEADYQQHFENFKKNVEEINKLNSNKEISSVSGINQFTDLSEEERKQLLGI	110	0	12992.2	13001	Non predicted	Cathepsin propeptide inhibitor domain, Papain-like cysteine peptidase superfamily, Cysteine proteinases	Viral cathepsin	Orgyia pseudotsugata multicapsid polyhedrosis virus	9.9e-07	131	42.4	O10364
Enzyme inhibitor	Cysteine Proteases inhibitors	YES	TRINITY_DN732_c0_g1_i1.p1	U-TPTX12-Tp1	70.89	8.14704e-08	3	3	0.34	-	-	-	3	3	0.35	11960	688.55	GTTGTCTTGTGGTCAGTAACGTTATCTGTGTAAATTATTCATTCATTCTGGACCTAGGTACGAGTTAGCTAGCTACATATTAGTAATCTGTGGTACGAGTATATAAAGCGACGTACTTGATATTCCACAACCACAGGCTTTCCAAAACAAACTAAGCAAACAAAGAATCGAGCACGGTTCGTCTACACAACTATGCGTTTCGTCAGTCTGGCTTTTATACTCGTGGCGTTCGCAATGGCCGACGCTCTAAAAGACAAAGTATTTTATGACGTGAGCGAAGCACAAAGATTATTTGTTGAATTCGAGCAGCAGTACAATAGAAAGTACAAACATGATGCTGACAGAGAGGAACATTACAAGGCGTTTGTTAAAAATTTGGAGAAAATAAACAAGATGAAC…	TRINITY_DN732_c0_g1_i1.p1	MRFVSLAFILVAFAMADALKDKVFYDVSEAQRLFVEFEQQYNRKYKHDADREEHYKAFVKNLEKINKMNEDSPTATFGINKFADYTEEERKNMFGLRKKN	0.997627	CS pos: 18-19. ADA-LK. Pr: 0.6678	LKDKVFYDVSEAQRLFVEFEQQYNRKYKHDADREEHYKAFVKNLEKINKMNEDSPTATFGINKFADYTEEERKNMFGLRKKN	82	0	9997.98	10004.2	Non predicted	Cathepsin propeptide inhibitor domain, Papain-like cysteine peptidase superfamily, Cysteine proteinases	Viral cathepsin	Xestia c-nigrum granulosis virus (XnGV) (Xestia c-nigrum granulovirus)	3e-07	125	43.1	Q9PYY5	Cysteine proteinase 15A-like	Trichoplusia ni (Cabbage looper)	5.2e-33	280	66.2	A0A7E5V9F9
Enzyme inhibitor	Kazal	YES	TRINITY_DN6715_c0_g1_i2.p1	U-TPTX11-Tp1	113.09	4.90908e-12	-	-	-	-	-	-	1	1	0.15	10618	458.86	TTAGAAGCGGACAGTGACTCGCAGGCAAGCGCATTGGCTGTACTTACCTGATCAGTTTATACGTTGCCATAATTATAATATTAAAAAATGAAGACCCAGTGTATTTTATTTGTGATAGCACTTCTCTCAAGCCCAGCCTTGGGATACAAAATTAAGCGACAGACGAATGAACAAAATACTGATTTGAACGACAGGCCTACTGTATCGAGTGCATTAGGCACTTGCATCACCAATTGCCCAGTAACACCCGAGTACAATCCAGTTTGCGGAAGTGACAGCATTACATATACCAACCCAGGGCGACTGTCGTGTGCGCAGATTTGTGGCGTCAATGTCACTCTTGCTAGAACAGCGCCCTGCCCGCCGTCCACTCAGGCACCGAGCCAATAATCAAACTTA…	TRINITY_DN6715_c0_g1_i2.p1	MKTQCILFVIALLSSPALGYKIKRQTNEQNTDLNDRPTVSSALGTCITNCPVTPEYNPVCGSDSITYTNPGRLSCAQICGVNVTLARTAPCPPSTQAPSQ	0.999242	CS pos: 19-20. ALG-YK. Pr: 0.9710	YKIKRQTNEQNTDLNDRPTVSSALGTCITNCPVTPEYNPVCGSDSITYTNPGRLSCAQICGVNVTLARTAPCPPSTQAPSQ	81	6	8619.12	8624.64	Serine protease inhibitor Kazal-type 4-like	-	Kazal-like domain-containing protein	Manduca sexta (Tobacco hawkmoth) (Tobacco hornworm)	2.1e-28	252	54.9	A0A922CHE8
Enzyme inhibitor	Kazal	YES	TRINITY_DN92_c0_g1_i7.p1	U-TPTX11-Tp2	391.48	7.11214e-40	-	-	-	-	-	-	5	5	0.27	23983	95.74	CAAATATGGCCGACCGATCTCTGACGCACTGCGAACGCGGGGATTTACAAGAACATAATGTGGCCTTACTTCACTTGGGAAATAATATTCTCGTATATAAACCTCCGTGGTTGCTTCATTACATCATAATTCGCGTTAATACCGGTACTAATAATACGCGTTAATACGGTACAGTTCCACGAATACTGACTGAAACAATATTTACTGACCCCACTGATAACCTTTTGAATATTTAATATATAAAGTGATTTTATAACAAAATAATCAGTCAGTTTCAGAACATCGACGCGTATGCCAAGTTGGAAAATTCAAAATGGCTCTTAAATTCGGAGTACTGTTATTGATTGCCGCACACGTGTGCACAACTATGGCGTTGCCGCCATGCGTGTGCACACGTGA…	TRINITY_DN92_c0_g1_i7.p1	MALKFGVLLLIAAHVCTTMALPPCVCTRDLTPVCGSDGKTYNNQCLLDCERITNNKELTTVKHGPCKDQEIPRVCVCKFDYRPVCGTDGTTYSNKCSLECQQSRTPNLKVKHNGECVDEVKVAELPPCVCTRDKNPVCGSDGKTYSNDCLLNCATATNNLLSIAHHGPCSDVKVVDTPASVQPECACTRNFTPVCGADGHTYNNMCLLNCSGVQLAKDAPCDA	0.999367	CS pos: 20-21. TMA-LP. Pr: 0.9257	LPPCVCTRDLTPVCGSDGKTYNNQCLLDCERITNNKELTTVKHGPCKDQEIPRVCVCKFDYRPVCGTDGTTYSNKCSLECQQSRTPNLKVKHNGECVDEVKVAELPPCVCTRDKNPVCGSDGKTYSNDCLLNCATATNNLLSIAHHGPCSDVKVVDTPASVQPECACTRNFTPVCGADGHTYNNMCLLNCSGVQLAKDAPCDA	203	24	21859.1	21873.8	Non predicted	Kazal domain, SERINE-TYPE ENDOPEPTIDASE INHIBITOR	Kazal-like domain-containing protein	Manduca sexta (Tobacco hawkmoth) (Tobacco hornworm)	7.1e-85	666	61.3	A0A922CLU7	Serine protease inhibitor dipetalogastin[...]	Dipetalogaster maximus (Blood-sucking bug)	1.4e-54	471	43.3	O96790
Enzyme inhibitor	Serpin family	YES	TRINITY_DN349_c0_g1_i15.p1	U-TPTX13-Tp1	155.53	2.79898e-16	8	8	0.23	-	-	-	2	2	0.06	43912	329.11	CGAATATTACTGTCATTAACATTGAAATCTTGACTGCAGCGAACATATAGTTCGCGTTTATAATACCAACACGTATAAGTAACCGGTTAGTTTCGTTTGAGCGTCCGTCGGAGTGGTCGTTATGATGAAGACAATTATATACATAATCTCCTTGGCGGCTATGGCCGTGGCCAATACGGAATTAGAAGAAATCCTACAGAAAAGCAATGACCAGTTCACTGCTAACATGTTCTCAGAAGTTGTGAAGAGCAAACCAGAAGAAAGCGTGGTGATATCCGGTTTTTCTGTAATGCCGATTTTGATACAGATAGGGCTAGCAACAGTCAATGAGACCCATGATGAGATATTGAGGACCGCGGGATTCCCCAATTATAATGTTGCAAAAGAAGTGTTCTCCGA…	TRINITY_DN349_c0_g1_i15.p1	MMKTIIYIISLAAMAVANTELEEILQKSNDQFTANMFSEVVKSKPEESVVISGFSVMPILIQIGLATVNETHDEILRTAGFPNYNVAKEVFSDVNKRLRSVTDIELKLANRIYVKNGAELNDQFATVSKDVFGSDVKSVDFVKAVETAGEINAWVEDNTNHRIKNLISPDSLGPQTAVVLVNAIYFKGKWKTPFNEEATTERDFHVTKNKTIKVPMMSQTHDFKYGESKELDAKLLEMPYEGEQSSLLIVLPNKDDGINSLVEKMKKPSVLAYAQNNMRIYEVDVSIPKFKIETTTDLKDVLMKMGSTRLFTVGEAKLDNLLKGQNDLVVSDAIQKAFIEVNEEGAEAAAANQFTITLLSAVISDKRTFRADHPFVFFLKENNNVLFSGSFHS	0.954501	CS pos: 17-18. AVA-NT. Pr: 0.5852	NTELEEILQKSNDQFTANMFSEVVKSKPEESVVISGFSVMPILIQIGLATVNETHDEILRTAGFPNYNVAKEVFSDVNKRLRSVTDIELKLANRIYVKNGAELNDQFATVSKDVFGSDVKSVDFVKAVETAGEINAWVEDNTNHRIKNLISPDSLGPQTAVVLVNAIYFKGKWKTPFNEEATTERDFHVTKNKTIKVPMMSQTHDFKYGESKELDAKLLEMPYEGEQSSLLIVLPNKDDGINSLVEKMKKPSVLAYAQNNMRIYEVDVSIPKFKIETTTDLKDVLMKMGSTRLFTVGEAKLDNLLKGQNDLVVSDAIQKAFIEVNEEGAEAAAANQFTITLLSAVISDKRTFRADHPFVFFLKENNNVLFSGSFHS	376	0	42063.6	42089.9	Serpin family	-	Alaserpin	Manduca sexta (Tobacco hawkmoth) (Tobacco hornworm)	1.5e-140	1062	56.6	P14754	Antichymotrypsin-2	Bombyx mori (Silk moth)	3.1e-138	1045	54	P80034	Serine protease inhibitor 3/4	Lonomia obliqua (Moth)	9e-130	990	55.6	Q5MGH0	Antitrypsin	Bombyx mori (Silk moth)
Enzyme inhibitor	Serpin family	YES	TRINITY_DN5398_c0_g1_i1.p1	U-TPTX13-Tp2	78.811	1.31492e-08	2	2	0.07	-	-	-	2	2	0.06	43815	251.89	GAGTAGTAACATCGATGACCTTGATGTAAGATCAACATATCGTTTTTAAAACCGGTTACTTCTGATGTAAGCGTCCGTCGGAGTAGCTGTGTTAAAATGGAAATCCTTTTGTGTGTCCTAGGCCTTATGGCCACAGTCATGGCTGCCTCTGAACAAGAGAAAATCCTTGAAGATGTTAATAACCAGTTCAGTGCGAGGTTCTTATATGAAGTAGTCAAGAATGTGCCAGAAGAAAGTGTGGTCATGTCCGGATGTTCATTACTGTCACCTCTCGCACAAATGGCGTTGGCGTCAGTCGGAGAAACCCATAATGAGACTTTAAATATAATTGGATTTCCCAATGATAATGTGACAAAGGAAGTGTTTGCCGACATGAACAAAAGACTACGATCAATCAAA…	TRINITY_DN5398_c0_g1_i1.p1	MEILLCVLGLMATVMAASEQEKILEDVNNQFSARFLYEVVKNVPEESVVMSGCSLLSPLAQMALASVGETHNETLNIIGFPNDNVTKEVFADMNKRLRSIKDVELKLANRVYVTHSAKLNDQFAALSRDVFDSEVKSVDFVKADETAKEINAWVENSTNNRIKDLVSADTLGPDTAVVLVNAIYFKGKWANPFDKGATTERDFYVTKDKTIKLPMMFQSTDLKYGESKELDSKLIELPYQGDHTSFLIVLPNKVDGINSLTEKLSVSSVLSNAIQDMSIYSVQLTMPKFKIETTTDLKDILVQMGIKRLFTPHQAKLDNLLDGQNDLYVSNAIQKAFIEVNEEGAEAAVANEFGIVGFSLIIRQKRVFTANHPFVFILKEKNNIIFNGVYRS	0.995851	CS pos: 16-17. VMA-AS. Pr: 0.7168	ASEQEKILEDVNNQFSARFLYEVVKNVPEESVVMSGCSLLSPLAQMALASVGETHNETLNIIGFPNDNVTKEVFADMNKRLRSIKDVELKLANRVYVTHSAKLNDQFAALSRDVFDSEVKSVDFVKADETAKEINAWVENSTNNRIKDLVSADTLGPDTAVVLVNAIYFKGKWANPFDKGATTERDFYVTKDKTIKLPMMFQSTDLKYGESKELDSKLIELPYQGDHTSFLIVLPNKVDGINSLTEKLSVSSVLSNAIQDMSIYSVQLTMPKFKIETTTDLKDILVQMGIKRLFTPHQAKLDNLLDGQNDLYVSNAIQKAFIEVNEEGAEAAVANEFGIVGFSLIIRQKRVFTANHPFVFILKEKNNIIFNGVYRS	376	1	42097.8	42124	Serpin family	-	Alaserpin	Manduca sexta (Tobacco hawkmoth) (Tobacco hornworm)	1.5e-130	996	54.4	P14754	Antichymotrypsin-2	Bombyx mori (Silk moth)	1.7e-130	994	54.6	P80034	Serine protease inhibitor 3/4	Lonomia obliqua (Moth)	1.6e-125	962	54.3	Q5MGH0	Antitrypsin	Bombyx mori (Silk moth)
Enzyme inhibitor	Serpin family	YES	TRINITY_DN5398_c0_g1_i2.p1	U-TPTX13-Tp3	78.811	1.31492e-08	2	2	0.07	-	-	-	2	2	0.06	43785	889.33	GAGTAGTAACATCGATGACCTTGATGTAAGATCAACATATCGTTTTTAAAACCGGTTACTTCTGATGTAAGCGTCCGTCGGAGTAGCTGTGTTAAAATGGAAATCCTTTTGTGTGTCCTAGGCCTTATGGCCACAGTCATGGCTGCCTCTGAACAAGAGAAAATCCTTGAAGATGTTAATAACCAGTTCAGTGCGAGGTTCTTATATGAAGTAGTCAAGAATGTGCCAGAAGAAAGTGTGGTCATGTCCGGATGTTCATTACTGTCACCTCTCGCACAAATGGCGTTGGCGTCAGTCGGAGAAACCCATAATGAGACTTTAAATATAATTGGATTTCCCAATGATAATGTGACAAAGGAAGTGTTTGCCGACATGAACAAAAGACTACGATCAATCAAA…	TRINITY_DN5398_c0_g1_i2.p1	MEILLCVLGLMATVMAASEQEKILEDVNNQFSARFLYEVVKNVPEESVVMSGCSLLSPLAQMALASVGETHNETLNIIGFPNDNVTKEVFADMNKRLRSIKDVELKLANRVYVTHSAKLNDQFAALSRDVFDSEVKSVDFVKADETAKEINAWVENSTNNRIKDLVSADTLGPDTAVVLVNAIYFKGKWANPFDKGATTERDFYVTKDKTIKLPMMFQSTDLKYGESKELDSKLIELPYQGDHTSFLIVLPNKVDGINSLTEKLSVSSVLSNAIQDMSIYSVQLTMPKFKIETTTDLKDILVQMGIKRLFTPHQAKLDNLLDGQNDLYVSNAIQKAFIEVNEEGAEAAVANEFGISFTSLIIRENRVITADHPFVFILKENKNILFNGVFRS	0.995851	CS pos: 16-17. VMA-AS. Pr: 0.7168	ASEQEKILEDVNNQFSARFLYEVVKNVPEESVVMSGCSLLSPLAQMALASVGETHNETLNIIGFPNDNVTKEVFADMNKRLRSIKDVELKLANRVYVTHSAKLNDQFAALSRDVFDSEVKSVDFVKADETAKEINAWVENSTNNRIKDLVSADTLGPDTAVVLVNAIYFKGKWANPFDKGATTERDFYVTKDKTIKLPMMFQSTDLKYGESKELDSKLIELPYQGDHTSFLIVLPNKVDGINSLTEKLSVSSVLSNAIQDMSIYSVQLTMPKFKIETTTDLKDILVQMGIKRLFTPHQAKLDNLLDGQNDLYVSNAIQKAFIEVNEEGAEAAVANEFGISFTSLIIRENRVITADHPFVFILKENKNILFNGVFRS	376	1	42067.7	42093.9	Serpin family	-	Alaserpin	Manduca sexta (Tobacco hawkmoth) (Tobacco hornworm)	5.3e-131	999	54.4	P14754	Antichymotrypsin-2	Bombyx mori (Silk moth)	2.8e-129	986	54.3	P80034	Serine protease inhibitor 3/4	Lonomia obliqua (Moth)	1.2e-127	976	53.5	Q5MGH0	Antitrypsin	Bombyx mori (Silk moth)
Enzyme inhibitor	Serpin family	YES	TRINITY_DN5398_c0_g1_i3.p1	U-TPTX13-Tp4	78.811	1.31492e-08	2	2	0.07	-	-	-	2	2	0.06	43781	2.5	GAGTAGTAACATCGATGACCTTGATGTAAGATCAACATATCGTTTTTAAAACCGGTTACTTCTGATGTAAGCGTCCGTCGGAGTAGCTGTGTTAAAATGGAAATCCTTTTGTGTGTCCTAGGCCTTATGGCCACAGTCATGGCTGCCTCTGAACAAGAGAAAATCCTTGAAGATGTTAATAACCAGTTCAGTGCGAGGTTCTTATATGAAGTAGTCAAGAATGTGCCAGAAGAAAGTGTGGTCATGTCCGGATGTTCATTACTGTCACCTCTCGCACAAATGGCGTTGGCGTCAGTCGGAGAAACCCATAATGAGACTTTAAATATAATTGGATTTCCCAATGATAATGTGACAAAGGAAGTGTTTGCCGACATGAACAAAAGACTACGATCAATCAAA…	TRINITY_DN5398_c0_g1_i3.p1	MEILLCVLGLMATVMAASEQEKILEDVNNQFSARFLYEVVKNVPEESVVMSGCSLLSPLAQMALASVGETHNETLNIIGFPNDNVTKEVFADMNKRLRSIKDVELKLANRVYVTHSAKLNDQFAALSRDVFDSEVKSVDFVKADETAKEINAWVENSTNNRIKDLVSADTLGPDTAVVLVNAIYFKGKWANPFDKGATTERDFYVTKDKTIKLPMMFQSTDLKYGESKELDSKLIELPYQGDHTSFLIVLPNKVDGINSLTEKLSVSSVLSNAIQDMSIYSVQLTMPKFKIETTTDLKDILVQMGIKRLFTPHQAKLDNLLDGQNDLYVSNAIQKAFIEVNEEGAEAAVANEFGIVGFSLIIRQKRVFTANHPFVFILKEKNNIILNGVYRS	0.995851	CS pos: 16-17. VMA-AS. Pr: 0.7168	ASEQEKILEDVNNQFSARFLYEVVKNVPEESVVMSGCSLLSPLAQMALASVGETHNETLNIIGFPNDNVTKEVFADMNKRLRSIKDVELKLANRVYVTHSAKLNDQFAALSRDVFDSEVKSVDFVKADETAKEINAWVENSTNNRIKDLVSADTLGPDTAVVLVNAIYFKGKWANPFDKGATTERDFYVTKDKTIKLPMMFQSTDLKYGESKELDSKLIELPYQGDHTSFLIVLPNKVDGINSLTEKLSVSSVLSNAIQDMSIYSVQLTMPKFKIETTTDLKDILVQMGIKRLFTPHQAKLDNLLDGQNDLYVSNAIQKAFIEVNEEGAEAAVANEFGIVGFSLIIRQKRVFTANHPFVFILKEKNNIILNGVYRS	376	1	42063.8	42090	Serpin family	-	Alaserpin	Manduca sexta (Tobacco hawkmoth) (Tobacco hornworm)	1.2e-129	990	54.2	P14754	Antichymotrypsin-2	Bombyx mori (Silk moth)	1.4e-129	988	54.3	P80034	Serine protease inhibitor 3/4	Lonomia obliqua (Moth)	1.6e-125	962	54.3	Q5MGH0	Antitrypsin	Bombyx mori (Silk moth)
Enzyme inhibitor	Serpin family	YES	TRINITY_DN349_c0_g1_i20.p1	U-TPTX13-Tp5	155.33	2.93089e-16	9	9	0.26	-	-	-	2	2	0.06	44131	294.48	CGAATATTACTGTCATTAACATTGAAATCTTGACTGCAGCGAACATATAGTTCGCGTTTATAATACCAACACGTATAAGTAACCGGTTAGTTTCGTTTGAGCGTCCGTCGGAGTGGTCGTTATGATGAAGACAATTATATACATAATCTCCTTGGCGGCTATGGCCGTGGCCAATACGGAATTAGAAGAAATCCTACAGAAAAGCAATGACCAGTTCACTGCTAACATGTTCTCAGAAGTTGTGAAGAGCAAACCAGAAGAAAGCGTGGTGATATCCGGTTTTTCTGTAATGCCGATTTTGATACAGATAGGGCTAGCAACAGTCAATGAGACCCATGATGAGATATTGAGGACCGCGGGATTCCCCAATTATAATGTTGCAAAAGAAGTGTTCTCCGA…	TRINITY_DN349_c0_g1_i20.p1	MMKTIIYIISLAAMAVANTELEEILQKSNDQFTANMFSEVVKSKPEESVVISGFSVMPILIQIGLATVNETHDEILRTAGFPNYNVAKEVFSDVNKRLRSVTDIELKLANRIYVKNGAELNDQFATVSKDVFGSDVKSVDFVKAVETAGEINAWVEDNTNHRIKNLISPDSLGPQTAVVLVNAIYFKGKWKTPFNEEATTERDFHVTKNKTIKVPMMSQTHDFKYGESKELDAKLLEMPYEGEQSSLLIVLPNKDDGINSLVEKMKKPSVLAYAQNNMRIYEVDVSIPKFKIETTTDLKDVLMKMGSTRLFTVGEAKLDNLLKGQNDLVVSDAIQKAFIEVNEEGAEAAAANQYDLPNKIFTPGFELIADRPFYFQVKYGDIELFSGTLMKPSY	0.954501	CS pos: 17-18. AVA-NT. Pr: 0.5852	NTELEEILQKSNDQFTANMFSEVVKSKPEESVVISGFSVMPILIQIGLATVNETHDEILRTAGFPNYNVAKEVFSDVNKRLRSVTDIELKLANRIYVKNGAELNDQFATVSKDVFGSDVKSVDFVKAVETAGEINAWVEDNTNHRIKNLISPDSLGPQTAVVLVNAIYFKGKWKTPFNEEATTERDFHVTKNKTIKVPMMSQTHDFKYGESKELDAKLLEMPYEGEQSSLLIVLPNKDDGINSLVEKMKKPSVLAYAQNNMRIYEVDVSIPKFKIETTTDLKDVLMKMGSTRLFTVGEAKLDNLLKGQNDLVVSDAIQKAFIEVNEEGAEAAAANQYDLPNKIFTPGFELIADRPFYFQVKYGDIELFSGTLMKPSY	377	0	42281.7	42308.2	Serpin family	-	Alaserpin	Manduca sexta (Tobacco hawkmoth) (Tobacco hornworm)	3.5e-144	1086	56.6	P14754	Antichymotrypsin-2	Bombyx mori (Silk moth)	1e-124	956	51.2	P80034	Serine protease inhibitor 3/4	Lonomia obliqua (Moth)	2.6e-129	987	55.2	Q5MGH0	Antitrypsin	Bombyx mori (Silk moth)
Enzyme inhibitor	Serpin family	YES	TRINITY_DN31_c0_g1_i1.p1	U-TPTX13-Tp6	149.72	1.0666e-15	10	8	0.2	-	-	-	3	3	0.08	45250	93.49	CGATCTTATCAAACAAACATTTTTAATATAAACATGTAGAATGATTATTAATTAGGTAAATAAGGAATTATAAACTGTACTCATTTGTAACGCTGATTTAATCCCAATCAGACGTACGGATACAATGGCAGCATTCGCTCCAATTTTTTTTACTGTGTTCTCACTTTTAACATTACTCGAAGGTTTAGAAATTCAATCATTATTTAATCAATACAATAATCACTGTAATATATCTACAGACGTAAAAAAGGAATATGAAAATGCATTGCATGATTTCATTATCAAGAGTTACAAATTGGCTACAGTGAAGAACGACTACCATGTTATGTACGCGCCATTTTCCATGTGGATGGCAATGTCTGCGATAGCAGAAGGAGTGGACTCCAGCACTCAAAAAGA…	TRINITY_DN31_c0_g1_i1.p1	MRQLCLGRRIGIMAKLILLLLVAVSQVLADPFFSLPPIYDRTPLGDAIDKSTMKVLQTAYEVAGDKNIVSSPLGLMILLSLYNTGAGEVSKQEIKHFLGGQDLKQVSESYTSLSNEFSNMDPAYLTLANKVYTSNEYTPTDVFSAAAKAYQSEVDTLDFTKPADAAAVINQWASEKTKGHIKDPVSEDVLSPDVTAVLVNVIFFQGHWHVPFSASETKEKDFHVDEKTTVKKPMMHLLQSLYYTESEELEAKMIELPYKQTGFRMVIVLPNKVDGLPAVMKKVSEKGLLSDVFRLAPAGRDVDLDMPKFEIRSSLDFNNILPKIGVSKIFTEGAPGIVKEKTVEISKAFQEAFIKVDEEGATAGAFTGVVAVPTSSISQPPPPMLFKVDHPFMYVILYE…	0.992634	CS pos: 29-30. VLA-DP. Pr: 0.9626	DPFFSLPPIYDRTPLGDAIDKSTMKVLQTAYEVAGDKNIVSSPLGLMILLSLYNTGAGEVSKQEIKHFLGGQDLKQVSESYTSLSNEFSNMDPAYLTLANKVYTSNEYTPTDVFSAAAKAYQSEVDTLDFTKPADAAAVINQWASEKTKGHIKDPVSEDVLSPDVTAVLVNVIFFQGHWHVPFSASETKEKDFHVDEKTTVKKPMMHLLQSLYYTESEELEAKMIELPYKQTGFRMVIVLPNKVDGLPAVMKKVSEKGLLSDVFRLAPAGRDVDLDMPKFEIRSSLDFNNILPKIGVSKIFTEGAPGIVKEKTVEISKAFQEAFIKVDEEGATAGAFTGVVAVPTSSISQPPPPMLFKVDHPFMYVILYEDKILFAGTYTK	381	0	42076.6	42076.6	Serpin family	-	Antichymotrypsin-1	Bombyx mori (Silk moth)	2.4e-169	1253	61.2	Q03383
Enzyme inhibitor	Serpin family	YES	TRINITY_DN31_c0_g1_i5.p1	U-TPTX13-Tp7	149.72	1.0666e-15	10	8	0.2	-	-	-	3	3	0.08	45268	122.8	AAGTGTATTATCTATGAAGCGTGCCACCACGCGAGTGGTGAGGCCGCGGGCGTAACAGGTAATGTGTTGGTTCACTAGGATCAGTCATCTAAGGGATCAGCTAACCCTCTAACCCTAAAACCTCTTCCTGCTAAGCGTGCCACCTACGGTGCAGCCTTATTCTTAGAGGTCACGCACGGTAAAACGTTTGAGGACGGATTAGTAATTATTATTAAGAGTTTTGTTACTCGGTCAAGGCTAAGGTCAACAGCTCGCACAAAGAGACTGACTTAGGATAATGCGTCAGTTGTGTCTCGGACGCCGGATCGGTATCATGGCTAAACTTATTCTTCTGTTGTTGGTTGCGGTCAGTCAAGTGCTGGCGGATTCCTTCTTTTCGCTTCCACCAATTTACGACAG…	TRINITY_DN31_c0_g1_i5.p1	MRQLCLGRRIGIMAKLILLLLVAASQVLADSFFSLPPIYDRTPLGDAIDKSTMKVLQTAYEVAGDKNIVSSPLGLMILLSLYNTGAGEVSKQEIKHFLGGQDLKQVSESYTSLSNEFSNMDPAYLTLANKVYTSNEYTPTDVFSAAAKAYQSEVDTLDFTKPADAAAVINQWASEKTKGHIKDPVSEDVLSPDVTAVLVNVIFFQGHWHVPFSASETKEKDFHVDEKTTVKKPMMHLLQSLYYTESEELEAKMIELPYKQTGFRMVIVLPNKVDGLPAVMKKVSEKGLLSDVFRLAPAGRDVDLDMPKFEIRSSLDFNNILPKIGVSKIFTEGAPGIVKEKTVEISKAFQEAFIKVDEEGATAGAFTGVVAVPTSSISQPPPPMLFKVDHPFMYVILYE…	0.979658	CS pos: 29-30. VLA-DS. Pr: 0.9241	DSFFSLPPIYDRTPLGDAIDKSTMKVLQTAYEVAGDKNIVSSPLGLMILLSLYNTGAGEVSKQEIKHFLGGQDLKQVSESYTSLSNEFSNMDPAYLTLANKVYTSNEYTPTDVFSAAAKAYQSEVDTLDFTKPADAAAVINQWASEKTKGHIKDPVSEDVLSPDVTAVLVNVIFFQGHWHVPFSASETKEKDFHVDEKTTVKKPMMHLLQSLYYTESEELEAKMIELPYKQTGFRMVIVLPNKVDGLPAVMKKVSEKGLLSDVFRLAPAGRDVDLDMPKFEIRSSLDFNNILPKIGVSKIFTEGAPGIVKEKTVEISKAFQEAFIKVDEEGATAGAFTGVVAVPTSSISQPPPPMLFKVDHPFMYVILYEDKILFAGTYTK	381	0	42066.5	42093.2	Serpin family	-	Antichymotrypsin-1	Bombyx mori (Silk moth)	3.4e-169	1252	61.3	Q03383
Enzyme inhibitor	Serpin family	YES	TRINITY_DN840_c0_g2_i2.p1	U-TPTX13-Tp8	97.35	1.84077e-10	-	-	-	-	-	-	1	1	0.1	11048	999.8	CATTTTAGATAACTATACATTATTCTCGTACAGTACACAAATACATAAATTAATATTCTGAGCTGAGTTTAACAACAACAAGATAAAACAAAAGACGATTGAGGGATCATGAGATCAAGCTGTCCGTAAACACGGGTCAGGGTTATCTGAAGCATGTTCTTATAATTACATACGTCTGTTCTCGTTGTCATTATAGTTACCGGCTTCTCATCAAACTACACAGCTCCAAAAATCAAAATGAAAGCCACCATTATTCTGTTACTGCTGGCTTGCGCCATGGCTGTGGTGTACGGTGATCTGGTTTGCGGTACCAATTACTGCAAGCAGAACCCTTGCAACTCTCCTGTAGCAAAGACCAGCTGTCGCACGCCCTCAGTCTACCGCGCAAACCACGCCGGC…	TRINITY_DN840_c0_g2_i2.p1	MKATIILLLLACAMAVVYGDLVCGTNYCKQNPCNSPVAKTSCRTPSVYRANHAGKCACCPACVSFLNEGAACKTYSKEIGATPSAICREPLLCLKGVCTKVTPRP	0.999805	CS pos: 19-20. VYG-DL. Pr: 0.9670	DLVCGTNYCKQNPCNSPVAKTSCRTPSVYRANHAGKCACCPACVSFLNEGAACKTYSKEIGATPSAICREPLLCLKGVCTKVTPRP	86	12	9053.32	9059.6	Protease inhibitor	-	Fungal protease inhibitor-1	Antheraea mylitta (Tasar silkworm)	2.4e-48	396	76.5	B0JFB8	Inducible serine protease inhibitor 1	Galleria mellonella (Greater wax moth)	1.9e-05	110	52	P81905
Glycoside hydrolase	Glycoside hydrolase	YES	TRINITY_DN38279_c0_g1_i1.p1	U-TPTX22-Tp1	123.98	3.99945e-13	6	6	0.12	-	-	-	-	-	-	40829	1.5	TATGAAGTGGCTCTTAGCATTGAGTTTCGTGGCAGTAGCCTGTCAGGATCATGAGAATCATGGGAGATACTTCCCGGAAGATTTTCTCTTTGGCACCGCTACTGCGTCTTACCAGATCGAGGGTGGATGGAATGAGGACGGCAAAGGCGAAAACATTTGGGACTACATGACTCATAACACTCCTCACGTCATCCGAGATCAGAGTAACGGTGATGTTGCAGCCGACAGTTATCACAACTACAAACGAGACGTCGAAATGATGACAGAACTTGGCTTAGACGCGTATAGATTCTCGCTGTCCTGGTCCAGAATCCTCCCTTCAGGTTTCGCTAACGAAATCAACCCAGCTGGCATCGAATTCTACAACAACTACATCAATGAAATGTTGAAATATGGCAT…	TRINITY_DN38279_c0_g1_i1.p1	MKWLLALSFVAVACQDHENHGRYFPEDFLFGTATASYQIEGGWNEDGKGENIWDYMTHNTPHVIRDQSNGDVAADSYHNYKRDVEMMTELGLDAYRFSLSWSRILPSGFANEINPAGIEFYNNYINEMLKYGITPMITLYHWDLPQKLQELGGFTNPLISDWFEDYARVVYQAFGDRVKHWITFNEPREVCYEGYGAATKAPILNATAVGTYLCAKHLVISHAKAYHVYVNEFKETQGGQCGITISVNWFGPLTDSPEDEFAAELKRQGEWGLYAEPIFSAEGGFPKELSEIVAKKSAEQGYPWSRLPEFTEQEKAFVRGSSDFFGVNHYTAVLISATEYKSFHPVPSLLDDIDVGSFVP	0.997263	CS pos: 14-15. VAC-QD. Pr: 0.7369	QDHENHGRYFPEDFLFGTATASYQIEGGWNEDGKGENIWDYMTHNTPHVIRDQSNGDVAADSYHNYKRDVEMMTELGLDAYRFSLSWSRILPSGFANEINPAGIEFYNNYINEMLKYGITPMITLYHWDLPQKLQELGGFTNPLISDWFEDYARVVYQAFGDRVKHWITFNEPREVCYEGYGAATKAPILNATAVGTYLCAKHLVISHAKAYHVYVNEFKETQGGQCGITISVNWFGPLTDSPEDEFAAELKRQGEWGLYAEPIFSAEGGFPKELSEIVAKKSAEQGYPWSRLPEFTEQEKAFVRGSSDFFGVNHYTAVLISATEYKSFHPVPSLLDDIDVGSFVP	346	3	39266.9	39291.7	Glycoside hydrolase family 1	-	Myrosinase 1-like	Manduca sexta (Tobacco hawkmoth) (Tobacco hornworm)	0	1561	82.1	A0A922CZG5	Beta-glucosidase	Heliothis virescens (Tobacco budworm moth)	0	1555	80.8	A0A2A4JNV2
Glycoside hydrolase	Glycoside hydrolase	YES	TRINITY_DN10248_c0_g1_i1.p1	U-TPTX22-Tp2	139.2	1.20226e-14	10	10	0.18	-	-	-	2	2	0.04	50988	1.97	AGCGGCGCGATACAAACATGTTGAGACCACGGCATTCATGTGTTCTTATAATTTTAATAATTTTCACCACTCATATTGACTGCAAACTGAGAATCTCAAAGCATGAAGTGAGGAAGTTTCCGGAAGGATTTATTTTTGGTACAGCCACGGCCTCGTACCAAGTGGAAGGAGCATGGGACGAAGACGGAAAATCAGAAAATATTTGGGACCACGTAACCCACATAGTGCCGAGTCTAATTGATGACGGATCCAGTGGAGATGTCGCGGATGACTCTTACCATCAATATAAACGAGACGTTGAAATGATGAGAGAATTAGGACTGGACTTCTACAGGTTCTCAATGTCTTGGACTCGCCTTATGCCTACCAGCTTTCCTGATCATATCAATGAAGCGGGAG…	TRINITY_DN10248_c0_g1_i1.p1	RRDTNMLRPRHSCVLIILIIFTTHIDCKLRISKHEVRKFPEGFIFGTATASYQVEGAWDEDGKSENIWDHVTHIVPSLIDDGSSGDVADDSYHQYKRDVEMMRELGLDFYRFSMSWTRLMPTSFPDHINEAGVQYYNNLINEMLKYNIEPMITLFHWDLPQKLQEMGGWANPHVVDWYADYARVAFELFGDRVKYWITMNEPQVICQYGYGLGEFAPLVKLSGVADYICAKNLLLAHAKAYHIYDQEFRSSQGGKIFITLSAQWYEPESEEYIVAAEEANFMEWGVYAYPIFSETGDFPPPMKERVAVKSAAQGFFRTRLPEFTPEEVEYVRGTSDFFGLNHYSTYLIYRNESVVGYYDAPSHYDDLEVIMYQKDEWTSSIAGATTMVKSVPWGFYKLL…	0.721757	CS pos: 27-28. IDC-KL. Pr: 0.6335	KLRISKHEVRKFPEGFIFGTATASYQVEGAWDEDGKSENIWDHVTHIVPSLIDDGSSGDVADDSYHQYKRDVEMMRELGLDFYRFSMSWTRLMPTSFPDHINEAGVQYYNNLINEMLKYNIEPMITLFHWDLPQKLQEMGGWANPHVVDWYADYARVAFELFGDRVKYWITMNEPQVICQYGYGLGEFAPLVKLSGVADYICAKNLLLAHAKAYHIYDQEFRSSQGGKIFITLSAQWYEPESEEYIVAAEEANFMEWGVYAYPIFSETGDFPPPMKERVAVKSAAQGFFRTRLPEFTPEEVEYVRGTSDFFGLNHYSTYLIYRNESVVGYYDAPSHYDDLEVIMYQKDEWTSSIAGATTMVKSVPWGFYKLLTNIRETYNNPVVYITENGFATHGGLDD…	411	2	47737,97-2	47766.4	Glycoside hydrolase family 1	-	Myrosinase 1-like	Spodoptera litura (Asian cotton leafworm)	0	1666	72.2	A0A9J7IRN4
Glycoside hydrolase	Glycoside hydrolase	YES	TRINITY_DN42519_c0_g1_i1.p1	U-TPTX23-Tp1	66.8	2.0893e-07	1	1	0.12	-	-	-	-	-	-	8369	9.29	CTAAAATGAAGAGAATACTGTTTCTCCCTCTACTGTACCTAGTAGCTATTACAGTTAATGCTGAAAAAGATCTGGATTGGTGGGAGAAAACTATATTCTACCAGATCTATCCGCGATCTTATAAGGACAGCGATGGCGATGGGATTGGTGATTTGAACGGTATCGCAGATAGTTTGGAGTATTTGAAAGAGCTCGGTGTCGGAGCGACATGGCTATCCCCC		KMKRILFLPLLYLVAITVNAEKDLDWWEKTIFYQIYPRSYKDSDGDGIGDLNGIADSLEYLKELGVGATWLSP	0.998667	CS pos: 20-21. VNA-EK. Pr: 0.9861	EKDLDWWEKTIFYQIYPRSYKDSDGDGIGDLNGIADSLEYLKELGVGATWLSP	53	0	6065,95	6069.69	Non predicted	Glycosyl hydrolase, family 13, catalytic domain, Alpha amylase, catalytic domain; ALPHA-AMYLASE FAMILY MEMBER	Maltase A2	Drosophila melanogaster (Fruit fly)	3.4e-22	220	70.6	P07191	alpha-glucosidase	Bombyx mori (Silk moth)	1.7e-32	289	92.3	D8KY55
Glycoside hydrolase	Glycoside hydrolase	YES	TRINITY_DN15044_c0_g1_i1.p1	U-TPTX23-Tp2	249.98	1.00462e-25	23	22	0.27	-	-	-	3	3	0.06	56263	23.85	CATTTCTCTGTTGGGAGGGGCAGAAATAAACGAAAAAAAGGATGTTTCGACACATCCTATTCCTGTCGGTCTTGACTGTGGCATTGGCCTACAAGAACCCGTACTATGCATCGGGTCGCACCACGATGGTGCACCTGTTCGAGTGGAAGTGGGATGACATCGCCGCTGAGTGCGAGAGGTTCCTTGGGCCTAGAGGATTTGGAGGGATTCAGATTTCTCCTCCCAACGAGAATTTGGTGATCTGGTCAAGAAATCGTCCGTGGTGGGAACGCTATCAGCCTATTTCCTATCGCCTAATCACGCGGTCCGGCAATGAGCAACAGTTCGCTAACATGGTGCGAAGGTGCAATAACGTCGGCGTCAGAATTTATGTTGACGCCATCATCAACCACATGACAG…	TRINITY_DN15044_c0_g1_i1.p1	MFRHILFLSVLTVALAYKNPYYASGRTTMVHLFEWKWDDIAAECERFLGPRGFGGIQISPPNENLVIWSRNRPWWERYQPISYRLITRSGNEQQFANMVRRCNNVGVRIYVDAIINHMTGTWNENVGTGGSTANFGEWHYPSVPYGRNDFNWPHCVISGNDYGCCADRVRNCELSGLKDLNQGTEYVRQMILNYMNHLINLGVAGFRIDAAKHMWPGDLRIIYDRLQNLNTDHGFPSGARPYIYQEVIDLGGEAISRDEYTPIAAVTEFRFGMELSRAFQGGNQLRWLVNWGPQWGLLASDVSLTFIDNHDNQRGHGAGGNILTYKASRPYKAAIGFMLAHPYGEPQLMSSFDFHDTEAGPPMDSSGNIISPSINSDNTCGNGWICEHRWRQIYSMVAF…	0.962693	CS pos: 16-17. ALA-YK. Pr: 0.8438	YKNPYYASGRTTMVHLFEWKWDDIAAECERFLGPRGFGGIQISPPNENLVIWSRNRPWWERYQPISYRLITRSGNEQQFANMVRRCNNVGVRIYVDAIINHMTGTWNENVGTGGSTANFGEWHYPSVPYGRNDFNWPHCVISGNDYGCCADRVRNCELSGLKDLNQGTEYVRQMILNYMNHLINLGVAGFRIDAAKHMWPGDLRIIYDRLQNLNTDHGFPSGARPYIYQEVIDLGGEAISRDEYTPIAAVTEFRFGMELSRAFQGGNQLRWLVNWGPQWGLLASDVSLTFIDNHDNQRGHGAGGNILTYKASRPYKAAIGFMLAHPYGEPQLMSSFDFHDTEAGPPMDSSGNIISPSINSDNTCGNGWICEHRWRQIYSMVAFRNVAGNTGVNDWWDNG…	484	12	54402.9	54437.7	Alpha amylase	-	Alpha-amylase 1	Drosophila ananassae (Fruit fly)	0	1699	65.1	Q23835	Alpha-amylase	Heliothis virescens (Tobacco budworm moth)	0	2449	89	A0A2A4IUB0
Haemolymph juvenile hormone binding	Haemolymph juvenile hormone binding	YES	TRINITY_DN43903_c0_g1_i1.p1	-	212.14	6.10942e-22	4	4	0.13	-	-	-	3	3	0.16	26746	3411.26	GAATCACATCACTTTAATCCGGCATCATGTCGTCGGTGCATCTGCTAACATTCTTAATATTCTGCTGCATCTATAATGTCTATTGTAAAACCAAGGTCATCTGCGCCGTAACTGATGTAGAATGCATGACGTCCTCTGTGAGAGAAAGAATATTTCCATTAATCATTACTGGTACGGCTCATATAAATCCTTCCGATCCTTTGAAGTTGGATAGTTTACAAGTAAATGTACCAACTATGAAATATAAATTAACCACACCTATATTCACCGGCTTAAAAAATTGTAAACTTGAGAAACTGGCAAAGAACAACATGGATTCAGAGTTCGAATTAAAACTGTTTTGCCCACTTATTACTCTTGAGTCACAATATGATGTAGATGGAAACTTAGATAAGTTGC…	TRINITY_DN43903_c0_g1_i1.p1	MSSVHLLTFLIFCCIYNVYCKTKVICAVTDVECMTSSVRERIFPLIITGTAHINPSDPLKLDSLQVNVPTMKYKLTTPIFTGLKNCKLEKLAKNNMDSEFELKLFCPLITLESQYDVDGNLDKLPVKGKGTFKVNYRNFGITVNGTHKIEFDAEGKKHPLILTYTPALDFKGEDEYEFNNLSIGGQKVSSADENMKNFGVTTREDIMTQYVHELMKNLKALQKELPVEEMLYKYV	0.942488	CS pos: 20-21. VYC-KT. Pr: 0.7357	KTKVICAVTDVECMTSSVRERIFPLIITGTAHINPSDPLKLDSLQVNVPTMKYKLTTPIFTGLKNCKLEKLAKNNMDSEFELKLFCPLITLESQYDVDGNLDKLPVKGKGTFKVNYRNFGITVNGTHKIEFDAEGKKHPLILTYTPALDFKGEDEYEFNNLSIGGQKVSSADENMKNFGVTTREDIMTQYVHELMKNLKALQKELPVEEMLYKYV	215	4	24374.5	24390.2	Haemolymph juvenile hormone binding	-	Circadian clock-controlled protein-like	Trichoplusia ni (Cabbage looper)	4.2e-19	228	25.7	A0A7E5WU38
Haemolymph juvenile hormone binding	Haemolymph juvenile hormone binding	YES	TRINITY_DN8_c1_g1_i1.p1	-	67.93	1.61065e-07	2	2	0.12	-	-	-	-	-	-	-	7.59	TAATCGGTTACCAGGAGAGCAATCAATTCGCAGACGCATTTATCGTTGTGTCTTATAGTCAAAATGTTCTCAGCACGTTTCATCGTTTTAAACTTACTTTTGTTGCAAGAATCATTATGCAGTGACGGACAATGTGAAGTTTTAGATGATGAATGTGTAAAAAAAAGTACTGCGATAGTCTACCCACTTATCGTAGAAGGTAGACCTGGTGTTGAAACCTCAGATCCTCTGCTGCAAAATCTTATTAAATTGAATTTGAAAAACTTATCATATACTCTACGTAATGCGAAGATGACTGGATTGAAACAATGCGAAATTGATTTTGTGAGATTTCATAAAGTTGAACAGGCCTTAACATATGGCTTCCTAATTCCTACACTCACAATCACTGGAGAATAC…	TRINITY_DN8_c1_g1_i1.p1	MFSARFIVLNLLLLQESLCSDGQCEVLDDECVKKSTAIVYPLIVEGRPGVETSDPLLQNLIKLNLKNLSYTLRNAKMTGLKQCEIDFVRFHKVEQALTYGFLIPTLTITGEYEVDGHLNNTAVNGRGTCKFVYSDYYITFRDSYAKSYDANGRLHHHIINYTFDEEVRGTKTYEYKYLKFGGDNDVSEENLIRLDEAIRKPVMNYFIEKHVKNVNNYLDIVPIGDIIPKSDV	0.981084	CS pos: 19-20. SLC-SD. Pr: 0.6070	SDGQCEVLDDECVKKSTAIVYPLIVEGRPGVETSDPLLQNLIKLNLKNLSYTLRNAKMTGLKQCEIDFVRFHKVEQALTYGFLIPTLTITGEYEVDGHLNNTAVNGRGTCKFVYSDYYITFRDSYAKSYDANGRLHHHIINYTFDEEVRGTKTYEYKYLKFGGDNDVSEENLIRLDEAIRKPVMNYFIEKHVKNVNNYLDIVPIGDIIPKSDV	213	4	24401.3	24416.7	Haemolymph juvenile hormone binding	-	Circadian clock-controlled protein-like	Vanessa tameamea (Kamehameha butterfly)	2.2e-24	261	31.5	A0A8B8IJ11
Haemolymph juvenile hormone binding	Haemolymph juvenile hormone binding	YES	TRINITY_DN9585_c0_g1_i2.p1	-	247.86	1.63682e-25	1	1	0.07				4	4	0.26	21053	0.54	ACTGAGTTCACAATAATTATTGCAACAGAGAAGATGAGGGTTTTAGTAGCCTGTGCTTTGGTCGTGCTCTGCAAAGCTTATTCCGCCGATCATAAAGCTTTGCGTACAACAGTTGACGTCTCATGTGATATTCTGCACGTTGACAGTCATTACAAAATGACCACACTTCCGATTTTAGATAAACTGACTGGTGGACTCAAAATTCATGGGGACGGCAATGGAACAGCTGATTTTGAAAAGCTGTTGTTACAATTAGACATTGCTTTGTCATTTGTCAAAGGGAATGACGGTGAATATCACATACGCGTGATACCAGAAAATTCAAGTTACACTTTTGACATTACAGGCAATGCGAAATATAGCGCTAACAACATATTCTTTGGAAATCAGGACATCAGT…		TEFTIIIATEKMRVLVACALVVLCKAYSADHKALRTTVDVSCDILHVDSHYKMTTLPILDKLTGGLKIHGDGNGTADFEKLLLQLDIALSFVKGNDGEYHIRVIPENSSYTFDITGNAKYSANNIFFGNQDISKIGVDIFNENWKMVTKAFGGIAADRALETAYEFVNKYLSTVPTKDLISEDLSMYVKN	0.646611	CS pos: 28-29. AYS-AD. Pr: 0.3618	ADHKALRTTVDVSCDILHVDSHYKMTTLPILDKLTGGLKIHGDGNGTADFEKLLLQLDIALSFVKGNDGEYHIRVIPENSSYTFDITGNAKYSANNIFFGNQDISKIGVDIFNENWKMVTKAFGGIAADRALETAYEFVNKYLSTVPTKDLISEDLSMYVKN	162	1	17972.1	17983.3	Haemolymph juvenile hormone binding		Uncharacterized protein	Heliothis virescens (Tobacco budworm moth)	2.8e-44	391	0.46	A0A2A4K5N7
Hemocyanin/hexamerin	Hemocyanin/hexamerin	YES	TRINITY_DN38047_c0_g1_i1.p1	-	324.6	3.46737e-33	82	68	0.53	4	3	0.06	20	19	0.31	84483	27407.8	CTCGGCAGTGAGAACCATGAAGACTGTCCTGATCTTCGCGGCGCTAGTCGCTCTGGCGGTGGCCTCGGCACCAGCACACACACACAATGTCAAAACAAAGCCAGTGAATGCCGAGTTTGTAGAGAAACAAAAGAAAGTTTTAGGACTTTTTGAGCTCAACTACCAACTGGTCGAAGATGCTGAGTACTACAAGATTGGCAAGGACTACGACGTCGAAGCTAATATCGAAAACTACACCAACAAGAAAGCAGTAGAAGAATTCTTGTTCTTGTACAGAACTGGTTTCCTGCCAAAGACGTTTGAGTTCTCAGTGTTCTACGAAAGGATGAGGGATGAAGCTATCGCTCTCTTCCACATCTTCTACTACGCCAAAGACTTCGAGACCTTCTACAAGACGGC…	TRINITY_DN38047_c0_g1_i1.p1	SAVRTMKTVLIFAALVALAVASAPAHTHNVKTKPVNAEFVEKQKKVLGLFELNYQLVEDAEYYKIGKDYDVEANIENYTNKKAVEEFLFLYRTGFLPKTFEFSVFYERMRDEAIALFHIFYYAKDFETFYKTAAFAKVHLNEEQFLYVFYIAVLQRPDTHGIVLPAPYEVFPQYFTDKRISQQIFSTKMQNVDVFLPFAERYGLVKENNWWVYYSNYSNGLSYPNEEQRLSYFTEDVGLNSYYYYFHSHLPFWWSSEKYGAFKERRGEVYFYFYQQLLARYNLERLSNGLGEIPEFSWYSKFKTGFYPMLTAYYTPFAQRSNDYEMHSEENYENIRFLDTYEKTFFQYLQSGHFKAFEKEVDFHDPKSMNFVGNYWQTNADLYAEESTKDYQHSYEITA…	0.991203	CS pos: 27-28. AHT-HN. Pr: 0.2289	HNVKTKPVNAEFVEKQKKVLGLFELNYQLVEDAEYYKIGKDYDVEANIENYTNKKAVEEFLFLYRTGFLPKTFEFSVFYERMRDEAIALFHIFYYAKDFETFYKTAAFAKVHLNEEQFLYVFYIAVLQRPDTHGIVLPAPYEVFPQYFTDKRISQQIFSTKMQNVDVFLPFAERYGLVKENNWWVYYSNYSNGLSYPNEEQRLSYFTEDVGLNSYYYYFHSHLPFWWSSEKYGAFKERRGEVYFYFYQQLLARYNLERLSNGLGEIPEFSWYSKFKTGFYPMLTAYYTPFAQRSNDYEMHSEENYENIRFLDTYEKTFFQYLQSGHFKAFEKEVDFHDPKSMNFVGNYWQTNADLYAEESTKDYQHSYEITARRVLGAAPEQVDKYTYVPSALDYYQTS…	682	0	81739,22	81791	Hemocyanin/hexamerin (	-	Arylphorin subunit alpha	Manduca sexta (Tobacco hawkmoth) (Tobacco hornworm)	0	2395	64.7	P14296
Hemocyanin/hexamerin	Hemocyanin/hexamerin	YES	TRINITY_DN0_c2_g1_i5.p1	-	378.03	1.57398e-38	142	82	0.71	11	10	0.17	19	18	0.34	84373	23655.6	TATTGGTGTATTTCTCCCAGTTGACTTCGGCTACAACAAGAATGAAGACTGTCCTGATTCTGGCTGGGCTTATTGCCCTCGCATTGGGCGGAACTGTCCCAAGCAAGGTTACCTACAAGACGAAACCAGTCGATGCCGATTTCGTCACGCGCCAAAAGAAGGTTTTGTCTCTTCTGGAGAATGTAGACCAAGTCACCTCATTCTTTGAGTACTTCACCGTTGGCAAGAATTACAGCATCGAAGATAACATTGAGAAATACACCAATAAGAAAGTAGTTGAAGAATTCCTGCAATTGTACAGGAATGGTTTCTTGCCTAAATACATGGTATTCTCCATCTTCCAAGAAAAGTTAAGAGACGAAGCTATTGCTTTCTTCCGTGTATTGTACTACGCTAAGG…	TRINITY_DN0_c2_g1_i5.p1	LVYFSQLTSATTRMKTVLILAGLIALALGGTVPSKVTYKTKPVDADFVTRQKKVLSLLENVDQVTSFFEYFTVGKNYSIEDNIEKYTNKKVVEEFLQLYRNGFLPKYMVFSIFQEKLRDEAIAFFRVLYYAKDFETFYNTAAFGKVYLNEQQFLYAYYIAVLQRPDTQGIVMPAPYEIYPNLFVNMDVINKIYYAKMGEVTNPGVDESQYGMVKEGNKIVFYSNYSNALTYPNEESRISYFTEDIGWNSYYYFFHTHLPFWWSSEKFGGVFKERRGEAYFSFYQQLLARYSLERLSSGMSEIPEFSWFSKFKTGYYPHLNTYTYPFAQRSNDYEVHDEENYADIRFLDTYEKTFFQYLQKGHFKAFNKDVDFHKSNAVNFVGNYWQTNADLFSEDVTKD…	0.652342	CS pos: 29-30. ALG-GT. Pr: 0.3077	GTVPSKVTYKTKPVDADFVTRQKKVLSLLENVDQVTSFFEYFTVGKNYSIEDNIEKYTNKKVVEEFLQLYRNGFLPKYMVFSIFQEKLRDEAIAFFRVLYYAKDFETFYNTAAFGKVYLNEQQFLYAYYIAVLQRPDTQGIVMPAPYEIYPNLFVNMDVINKIYYAKMGEVTNPGVDESQYGMVKEGNKIVFYSNYSNALTYPNEESRISYFTEDIGWNSYYYFFHTHLPFWWSSEKFGGVFKERRGEAYFSFYQQLLARYSLERLSSGMSEIPEFSWFSKFKTGYYPHLNTYTYPFAQRSNDYEVHDEENYADIRFLDTYEKTFFQYLQKGHFKAFNKDVDFHKSNAVNFVGNYWQTNADLFSEDVTKDYQHSYEITARRVLGAAPKSWDKYTFMPSA…	684	0	81325.4	81273.8	Hemocyanin/hexamerin	Di-copper centre-containing domain superfamily, ARVAL STORAGE PROTEIN/PHENOLOXIDASE, IgE set domain	Arylphorin	Antheraea pernyi (Chinese oak silk moth) (Bombyx pernyi)	0	2309	61.6	Q7Z1F8	Sex-specific storage-protein 2	Bombyx mori (Silk moth)	0	2067	60.1	P20613	Basic juvenile hormone-suppressible protein 2	Trichoplusia ni (Cabbage looper)	8.9e-130	1052	36.9	Q06343	Hexamerin-1.1	Anopheles gambiae (African malaria mosquito)
Hemocyanin/hexamerin	Hemocyanin/hexamerin	YES	TRINITY_DN48420_c0_g1_i1.p1	-	241.24	7.51623e-25	34	34	0.26	2	2	0.04	13	13	0.21	88682	1026.51	GTGTGTGGGAGACAGAATGAGGTTCCTACTAGTTGCAGCGATCTTCGCCGTCGCGGCAGCGTCCGTCGTCAAAAATGATAACTACTTCAAAGTTGTCATTGGCAGCGAGACCTTAGCAACAGCGGATGTGAAGACGAAGGAAATATGCATCCTGAAGCTGCTGAACCACATCCTGCAGCCAACCACGTACGAGGACATCAAGACCGTCGCCATGGAATATAATATCGAGGAGAACACGGACAAATACCTGAAGGTGGACGTCGTCAAGAACTTCATCGATATGTACAAGATGGGCATGCTCCCTTCCGGCGAGATCTTTGTTCATTCCAACGAGTTGCATATGGAGCAGGCCGTCAAAGTCTTCAAGATCCTTTATTTCGCTAAAGATTTCGACATCTT…	TRINITY_DN48420_c0_g1_i1.p1	CVGDRMRFLLVAAIFAVAAASVVKNDNYFKVVIGSETLATADVKTKEICILKLLNHILQPTTYEDIKTVAMEYNIEENTDKYLKVDVVKNFIDMYKMGMLPSGEIFVHSNELHMEQAVKVFKILYFAKDFDIFIKTACWLRERINSGIFVYALTAAVFHRTDCLGITLPAPYEIYPYFFVDSHIINKAFMLKMTKAATDPVISDYYGIKVTDKNLVVIDWRKGVRRSMSENDRISYFTEDIDLNTYMYYLHMSYPYWMTDDVFDLNKERSGEILAYANFQLLARLRLERLSQGMCDIKEIMWNEPLKTGYWPKIRLHTGDEMPVRQNNVIVFTEENVKVKRLLDDVERIIRDGILTGRIERRDGTVINLKKPEDFEYLARMVLGNMNMVGDDAKVIHIT…	0.900762	CS pos: 20-21. AAA-SV. Pr: 0.5196	SVVKNDNYFKVVIGSETLATADVKTKEICILKLLNHILQPTTYEDIKTVAMEYNIEENTDKYLKVDVVKNFIDMYKMGMLPSGEIFVHSNELHMEQAVKVFKILYFAKDFDIFIKTACWLRERINSGIFVYALTAAVFHRTDCLGITLPAPYEIYPYFFVDSHIINKAFMLKMTKAATDPVISDYYGIKVTDKNLVVIDWRKGVRRSMSENDRISYFTEDIDLNTYMYYLHMSYPYWMTDDVFDLNKERSGEILAYANFQLLARLRLERLSQGMCDIKEIMWNEPLKTGYWPKIRLHTGDEMPVRQNNVIVFTEENVKVKRLLDDVERIIRDGILTGRIERRDGTVINLKKPEDFEYLARMVLGNMNMVGDDAKVIHITNLMKQMLTYNVYNLNKYTYV…	739	8	86540.5	86597.9	Hemocyanin/hexamerin	-	Basic juvenile hormone-suppressible protein 1	Trichoplusia ni (Cabbage looper)	0	2924	72.8	Q06342	Sex-specific storage-protein 1	Bombyx mori (Silk moth)	0	2717	67.9	P09179	Arylphorin	Antheraea pernyi (Chinese oak silk moth) (Bombyx pernyi)	6.9e-117	966	34.5	Q7Z1F8	Hexamerin-1.1	Anopheles gambiae (African malaria mosquito)
Hemocyanin/hexamerin	Hemocyanin/hexamerin	YES	TRINITY_DN48525_c0_g1_i1.p1	-	219.61	1.09396e-22	8	8	0.13	2	2	0.03	9	9	0.14	82074	709.08	CGCTCATGTAACATACAATTAAACTCTTACTTAAGTACTCTTTATTTGAACTTTCATTTAAGGTGACCACTGTGTCATTAAAACGCCCGCTAGATAGCCGACCCTTTGATAAAGCCAGTATAAATAGGCGTTGCATTCAATGCACATGCACTGGCAAGCATGGCTCGTGTGGTGGCGTGTGTGTTCGGCCTGCTCTTGGCTGGATGTCTCTCGACACCAGTTAAGAAGACTTCTCATAAAGTTGCTGATCCTACATTGGCACGGCATCAATATGATTTACATGTCTTATGTAATCATATACATGAACCGAATCATATTCCAGCATGCCATGCTATCTCTGAATCCTGGTCTCTCGAGAAGTTAATTGACCATTGCGGGAATGTGACTGCTGTTAAAACG…	TRINITY_DN48525_c0_g1_i1.p1	MARVVACVFGLLLAGCLSTPVKKTSHKVADPTLARHQYDLHVLCNHIHEPNHIPACHAISESWSLEKLIDHCGNVTAVKTYIEMMENDWILPRGKPFSILVHQHHYEAVTLFHVLYSANNYDSFYKTAVYLRDRVNENLFVYVLNAVVLKRSDTQGISIPPISEVLPWYFHNGEIITTAQRVNTHGHHMVEHYSSTYEWEDSVVIKWNETLWSHHYAETMPVIYYTHDTALNTLYYNLHLLRPSWLGSEVVPLIKDRRGEVFWFIHKQLVARYYMERLSNGLGEIPELDTEIVEEGYDSGLLYHSGVAFPVRPNYFHLDQPKYLEELQTITDYERRIRDAIERGYVINGAGEEINLRTPDSIDVLGRLIEANVDSPDRHYYGDFISIWKKLLGNSIHEH…	0.992349	CS pos: 18-19. CLS-TP. Pr: 0.8675	TPVKKTSHKVADPTLARHQYDLHVLCNHIHEPNHIPACHAISESWSLEKLIDHCGNVTAVKTYIEMMENDWILPRGKPFSILVHQHHYEAVTLFHVLYSANNYDSFYKTAVYLRDRVNENLFVYVLNAVVLKRSDTQGISIPPISEVLPWYFHNGEIITTAQRVNTHGHHMVEHYSSTYEWEDSVVIKWNETLWSHHYAETMPVIYYTHDTALNTLYYNLHLLRPSWLGSEVVPLIKDRRGEVFWFIHKQLVARYYMERLSNGLGEIPELDTEIVEEGYDSGLLYHSGVAFPVRPNYFHLDQPKYLEELQTITDYERRIRDAIERGYVINGAGEEINLRTPDSIDVLGRLIEANVDSPDRHYYGDFISIWKKLLGNSIHEHQHFHHITPLVVPSVLEHY…	690	5	80213.3	80263.9	Hemocyanin/hexamerin	-	Acidic juvenile hormone-suppressible protein 1	Trichoplusia ni (Cabbage looper)	0	1727	58.3	P22327	Arylphorin subunit alpha	Manduca sexta (Tobacco hawkmoth) (Tobacco hornworm)	8.5e-104	873	31.7	P14296	Allergen Cr-PI	Periplaneta americana (American cockroach) (Blatta americana)	4.2e-103	867	34	Q25641	Larval serum protein 2	Drosophila melanogaster (Fruit fly)
Hemocyanin/hexamerin	Hemocyanin/hexamerin	YES	TRINITY_DN0_c2_g1_i4.p1	-	283.87	4.10204e-29	51	1	0.32	-	-	-	-	-	-	82567	362.8	CAGGATAATGGGCAGCAGCGTTATTCTGTTATTTAATCAAAATCTACTGCGATCTCCAAGATGCGTGCCAAGCGTGGAGATTATGGCGAATCCCTCCTTTTTAAGGAGGAGGCTCATGCTCAACAATGGACTTCCACGAGCTGTTGATGATGATTATGATAATGATTACACAGCTACAAGATTTAATTATTTAATTGATCGGCACTCAGACTCACTACACTTGACTCAATATCACCCACAGTATATTTTAATTTACTCTTTGAATTCACTAGTTAGTAGAATATAGAGCTCAAATCGTTTTCACAGCTACATCCAACGAAAGAATACTAAAAAACTAAATTACTAAACTAAAAAGAATATAGAATTAGACTCTCATATAAATATAAAAGGTACTCTGTG…	TRINITY_DN0_c2_g1_i4.p1	MKAVVVLTGLIALALSGNVPIKPTYKTKSVDSEFVIRQKKVLSLLEIIEHENSFYFAIGKNYSIEANIENYYNTEAVEDFLKLYTTGFLPKFFAFSVFKERQRDEAIAYFRILYYAKDFDTFYKTAAFGKIYLNEPQFFYAFYIALLHRNDTQGIILPAAYETYTNMFVNMDVINRIYNARMAGITNPGAYEREYGLVKEDNKLVFYANYSDASSYPNEESRLSYFTEDIGVNSHYYYFHTHLPFWWSSDKYGGLLKERRGEIYFYFYQQMLARYSLERLTNGMGEIPKFSWFSKFKTGYHPYLITYILPYAQRNNDYEVHSEENYEAIRFLDTYEKTFFQYLQEGNFKAFGKDIDVHKSNAANFVGSYWQTDADLYSEDITKDYQHSYESTARRVLGA…	0.979220	CS pos: 16-17. ALS-GN. Pr: 0.5167	GNVPIKPTYKTKSVDSEFVIRQKKVLSLLEIIEHENSFYFAIGKNYSIEANIENYYNTEAVEDFLKLYTTGFLPKFFAFSVFKERQRDEAIAYFRILYYAKDFDTFYKTAAFGKIYLNEPQFFYAFYIALLHRNDTQGIILPAAYETYTNMFVNMDVINRIYNARMAGITNPGAYEREYGLVKEDNKLVFYANYSDASSYPNEESRLSYFTEDIGVNSHYYYFHTHLPFWWSSDKYGGLLKERRGEIYFYFYQQMLARYSLERLTNGMGEIPKFSWFSKFKTGYHPYLITYILPYAQRNNDYEVHSEENYEAIRFLDTYEKTFFQYLQEGNFKAFGKDIDVHKSNAANFVGSYWQTDADLYSEDITKDYQHSYESTARRVLGAAPDAWDKYTFMPSALD…	682	0	80934.6	80986	Hemocyanin/hexamerin	Di-copper centre-containing domain superfamily, ARVAL STORAGE PROTEIN/PHENOLOXIDASE, IgE set domain	Arylphorin	Antheraea pernyi (Chinese oak silk moth) (Bombyx pernyi)	0	2259	60.2	Q7Z1F8	Sex-specific storage-protein 2	Bombyx mori (Silk moth)	0	2001	58.5	P20613	Basic juvenile hormone-suppressible protein 2	Trichoplusia ni (Cabbage looper)	7.7e-127	1032	37.6	Q06343	Hexamerin-1.1	Anopheles gambiae (African malaria mosquito)
Immune modulator	cecropin	YES	TRINITY_DN30504_c0_g1_i1.p1	U-TPTX19-Tp1	87.96	1.59956e-09	3	3	0.26	-	-	-	-	-	-	6970	31.26	CTATATAAACTGAATAAGTTACCAGGGTTCGTCATTCAAAGAAAAATTTACAAGTCAACGATTGTATTGAAGAAATGATTTCGACAAAATTTCTGATTTTCGTGTGCATCTGTGCAATGATGATGTCAACTGCATTAGCTGGAAACTTCTTCAAAGATCTTGAGGGGATAGGTCAAAGAGTGCGGGATTCTATCATTAGCGCTGGTCCGGCCATAGATGTTCTGACAAAAGCTAAAGACCTTGCTACAGGATCAAATGAAAACAAAGATTGAAACATACTACTACATTAAGTCTGAAATTAATATTGTATCCCATCTGAAAACTTTAGATTTAATATTAAAAATATCTGTATAAAAACGACAATTTATTCTGATACAACTTCAATACAATTGCAATCTT…	TRINITY_DN30504_c0_g1_i1.p1	MISTKFLIFVCICAMMMSTALAGNFFKDLEGIGQRVRDSIISAGPAIDVLTKAKDLATGSNENKD	0.990515	CS pos: 22-23. ALA-GN. Pr: 0.9442	GNFFKDLEGIGQRVRDSIISAGPAIDVLTKAKDLATGSNENKD	43	0	4559,36	4562.07	Cecropin	Cecropin	Cecropin-D	Bombyx mori (Silk moth)	1.6e-13	162	70.3	O76146	Defense protein 4	Lonomia obliqua (Moth)	5.7e-13	159	80	Q5MGD8	Putative defense protein 4	Antheraea mylitta (Tasar silkworm)	3.1e-08	132	91.3	Q0Q027	Bactericidin B-3	Manduca sexta (Tobacco hawkmoth) (Tobacco hornworm)
Immune modulator	lysozyme	YES	TRINITY_DN55_c0_g2_i2.p1	U-TPTX20-Tp1	119.53	1.11429e-12	3	3	0.1	-	-	-	1	1	0.07	16707	95.71	CCGACCATTGCCAGTCGATTCTTACTACGCGTGAAATAAACACGCTTTTTTAAAAAAGATTAAATATTTTAAGTTGTTTTTTTTTTAATTCGTCACAATGGCATCTGCCGTGATTATGTTAAGTGCCATATTAATGCTGGTCGCTGTATGCGCTGGGGATGTTTCTCACCTTCAAAACCCTCAAGCTGCGCCAGTAACGGAGGTATGCCTTGGGTGTCTCTGCCAGGCAGTATCCGGATGTAAATTGGGAACTCAGTGTGAAGGTGACGCATGCGGGTTGTTCCATATTACGTGGGCATACTGGGCTGATGCCGGAAAACCAGTCCTGCCTGGACAATCTCCTGATCAAGCTGATGCGTACCCGAACTGCGCCACCGACCCTTACTGTGCGGCGCGCGC…	TRINITY_DN55_c0_g2_i2.p1	MASAVIMLSAILMLVAVCAGDVSHLQNPQAAPVTEVCLGCLCQAVSGCKLGTQCEGDACGLFHITWAYWADAGKPVLPGQSPDQADAYPNCATDPYCAARAVQGYMTRFGQDCNGDGRIDCYDYIAIHKKGGYGCAGELPFNYVNVFNQCIASVAAHQG	0.996646	CS pos: 20-21. CAG-DV. Pr: 0.5294	DVSHLQNPQAAPVTEVCLGCLCQAVSGCKLGTQCEGDACGLFHITWAYWADAGKPVLPGQSPDQADAYPNCATDPYCAARAVQGYMTRFGQDCNGDGRIDCYDYIAIHKKGGYGCAGELPFNYVNVFNQCIASVAAHQG	139	12	14738.7	14748.5	Invertebrate-type lysozyme	EF-Hand 1, calcium-binding site	Lysozyme	Helicoverpa armigera (cotton bollworm) (Heliothis armigera)	3.3e-85	654	79.9	A0A2W1BED9
Immune modulator	Diedel	YES	TRINITY_DN16193_c0_g2_i1.p1	U-TPTX21-Tp1	245.61	2.74789e-25	6	6	0.21	4	4	0.3	3	3	0.33	15730	0.63	TTTGTTTAAAACATTAAAATAGAAGAAACGCAACGGGAAAATGAAGACACTATTAAGTGTTCTGTTTTTCTTTGGAACATTTATTTACGTAAAAAGTGAATGCTGTGCCGCTTATATTATTGAATATTCCGTACCAGAGGGTGTGAAGAAGTGCAATGAAAGTATTCCCGGTGGTGAGTCAAAAACGGGCGTGGACAATGACGGCGTAGTGGGCGACATACTGTCCAAGATAGATCGAAGAAGGCCGCCCTGTTGGGTCAGCGTTTGTTACGACGGACGCAATCACCCCGGCAGTTATTGCGGACACGGCTCCTGTAATGTGTTCGGCTGTAATTGTGATGGAGGATGCATTACAGGAAATCCTGAAAAACACCCAATGGATCCTTACCAAAACTTCAT…	TRINITY_DN16193_c0_g2_i1.p1	MKTLLSVLFFFGTFIYVKSECCAAYIIEYSVPEGVKKCNESIPGGESKTGVDNDGVVGDILSKIDRRRPPCWVSVCYDGRNHPGSYCGHGSCNVFGCNCDGGCITGNPEKHPMDPYQNFMDIYSQHVKKARLRAEYENWLP	0.990082	CS pos: 19-20. VKS-EC. Pr: 0.5785	ECCAAYIIEYSVPEGVKKCNESIPGGESKTGVDNDGVVGDILSKIDRRRPPCWVSVCYDGRNHPGSYCGHGSCNVFGCNCDGGCITGNPEKHPMDPYQNFMDIYSQHVKKARLRAEYENWLP	122	10	13487.2	13496.1	Diedel	-	Protein Diedel-like	Manduca sexta (Tobacco hawkmoth) (Tobacco hornworm)	1.5e-61	490	66.4	A0A921ZI10
Immune modulator	Diedel	YES	TRINITY_DN16193_c0_g2_i2.p1	U-TPTX21-Tp2	245.61	2.74789e-25	3	3	0.18	4	4	0.3	3	3	0.32	15793	0.61	AAACACTGATTGAGGAAATATATAATACAGAAACATGAAGTTATTGTTGTTACAAATTTTTCTTTTATTTGGTACATTTGTTTACGTAAAAAGCGAGTGCTGTGCCGCTTACATCATTGAATATTCCGTACCAGAGGGTGTGAAGAAGTGCAATGAAAGTATTCCCGGTGGTGAGTCAAAAACGGGCGTGGACAATGACGGCGTAGTGGGCGACATATTGTCCAAGTTAGATAGCAGAAGGCCACCCTGTTGGGTCAGCGTTTGTTACGACGGACGCAATCACCCCGGCAGTTATTGCGGACACGGCTCCTGTAATGTGTTCGGCTGTAATTGTGATGGAGGATGCATTACAGGAAATCCTGAAAAACACCCAATGGATCCTTACCAAAACTTCATGGA…	TRINITY_DN16193_c0_g2_i2.p1	MKLLLLQIFLLFGTFVYVKSECCAAYIIEYSVPEGVKKCNESIPGGESKTGVDNDGVVGDILSKLDSRRPPCWVSVCYDGRNHPGSYCGHGSCNVFGCNCDGGCITGNPEKHPMDPYQNFMDIYSQHVKKARLRAEYENWLP	0.993825	CS pos: 20-21. VKS-EC. Pr: 0.7490	ECCAAYIIEYSVPEGVKKCNESIPGGESKTGVDNDGVVGDILSKLDSRRPPCWVSVCYDGRNHPGSYCGHGSCNVFGCNCDGGCITGNPEKHPMDPYQNFMDIYSQHVKKARLRAEYENWLP	122	10	13418.1	13427	Diedel	-	Protein Diedel-like	Manduca sexta (Tobacco hawkmoth) (Tobacco hornworm)	6.1e-61	486	66.4	A0A921ZI10
Isomerases (PDI)	Isomerases (PDI)	YES	TRINITY_DN44_c1_g1_i1.p1	PDI	61.84	6.54636e-07	2	2	0.05	-	-	-	-	-	-	55458	162.26	AAAACATTTCTACCAATCACAGCCATACACACGACGGACGCTGCCACGTCAAGAAAGCAAGACGGGAGTTGCGTGTGAAGTGGCATTTATCATAATTTGTGCCGTCATTTTATTGAGTGTCGTCTTCAGAGTTAGTTTGTGAATTGCGAAATATTTCAAAATGACAATTATTTTATTCACGGCTATAGCCTTATTAGGTGCCGTTATTGCAGACGATGTACCAACGGAAGACAATGTTCTGGTTTTGAGTAAATCCAACTTTGATAGTGTCGTCTCGTCAAACAACTTTATTTTAGTGGAATTCTATGCTCCATGGTGTGGCCACTGTAAATCCCTTGCGCCGGAATACGCGAAGGCAGCCACAAAACTAGCGGAGGAAGAGTCCCCGATCAAGCTAGC…	TRINITY_DN44_c1_g1_i1.p1	MTIILFTAIALLGAVIADDVPTEDNVLVLSKSNFDSVVSSNNFILVEFYAPWCGHCKSLAPEYAKAATKLAEEESPIKLAKVDATQEQELAESYGVRGYPTLKFFKNGNPIDYSGGRQADDIIVWLKKKTGPPALEVTSAEQAKELIAANNVIVFGFFPNQDTDKAKAFLNIAGAVDDQVFAIVSDEKVIGELEAEEEDVILYKNFEDPRVKYDDEKFNEDLFKTWVFVQSMPIIVEFSHETASKIFGGQMKLHLLLFLSKKNGDFAKYVEELKGVAKNYRDKVMLVAIDADEDEHQRILEFFGMKKEEVPAARLIALEHDMAKYKPASDELSANTIEEFIQSFFAGTLKQHLLSEDLPADWAAKPVKTLVATNFDEVVFDNTKKVLVEFYAPWCGHCK…	0.996978	CS pos: 17-18. VIA-DD. Pr: 0.9647	DDVPTEDNVLVLSKSNFDSVVSSNNFILVEFYAPWCGHCKSLAPEYAKAATKLAEEESPIKLAKVDATQEQELAESYGVRGYPTLKFFKNGNPIDYSGGRQADDIIVWLKKKTGPPALEVTSAEQAKELIAANNVIVFGFFPNQDTDKAKAFLNIAGAVDDQVFAIVSDEKVIGELEAEEEDVILYKNFEDPRVKYDDEKFNEDLFKTWVFVQSMPIIVEFSHETASKIFGGQMKLHLLLFLSKKNGDFAKYVEELKGVAKNYRDKVMLVAIDADEDEHQRILEFFGMKKEEVPAARLIALEHDMAKYKPASDELSANTIEEFIQSFFAGTLKQHLLSEDLPADWAAKPVKTLVATNFDEVVFDNTKKVLVEFYAPWCGHCKQLVPIYDKLGEHFEKDD…	477	4	53707	53740.6	Protein disulphide isomerase	-	Protein disulfide-isomeras	Heliothis virescens (Tobacco budworm moth)	0	2226	88.3	A0A2A4J7L8
Major royal jelly protein/protein yellow	Major royal jelly protein/protein yellow	YES	TRINITY_DN1333_c0_g2_i2.p1	-	315.59	2.76058e-32	-	-	-	1	1	0.04	6	6	0.18	46671	5.41	TCGCAATCCAGCAGCTGGAGCTCGCGCAGATCTTGTTGAACTAGATAAGATTACATTTGGTTGATATCTATAATAAGGATAATGGGGGCAATCGGTTTACTCGTTGTCCTTGCAATGACATCAGTGTGCCACGCTGCAACACCTCAACTTCGATTTGCATGGAAAGAGGTGGACTACACCTGGGAATCCCCAGAAATTCGCGATAAAGCTATTAAAGATGGAAATTTCGTGCCTGCTAACAATGTTCCTGTGGGATTGGCACGTTGGAGGAATAAACTATTTGTAACCGTACCTAAATGGAAATCTGGAGTTGTTTCGTCATTGAACTACATAGATGTAGATGGCCCTCAAGACCAACTTCTGAAACCATATCCTTCGTTCGAGGACAACTTTATTTCT…	TRINITY_DN1333_c0_g2_i2.p1	MGAIGLLVVLAMTSVCHAATPQLRFAWKEVDYTWESPEIRDKAIKDGNFVPANNVPVGLARWRNKLFVTVPKWKSGVVSSLNYIDVDGPQDQLLKPYPSFEDNFISDSAKSLISNSTIVSVFRVYVDECDRLWVIDSGLADIYGVANQVNGPSIVIFDLKTDQFIHRYQFKAEDMKEDSFFANIVVDTTKDTCDDAYAYVADLGGYGVVVYSLKQDDSWRISHHYFYFEPLAGSYNVSGIEFQWTDGVFSLALSEPRDDGYRIAFFHSFSSTKEFCVSTELLRNYKHIDKEEAFHDFKLLGDRGERTQSAASYYDPKTHVLFYTQVNRYGVACWNPSKPYTPETNELFIHDENLFEFPNDLKVDSEGTLWVLSDRLQRFLYRSLNPNEINFRIFSIDTT…		CS pos: 18-19. CHA-AT. Pr: 0.9608	ATPQLRFAWKEVDYTWESPEIRDKAIKDGNFVPANNVPVGLARWRNKLFVTVPKWKSGVVSSLNYIDVDGPQDQLLKPYPSFEDNFISDSAKSLISNSTIVSVFRVYVDECDRLWVIDSGLADIYGVANQVNGPSIVIFDLKTDQFIHRYQFKAEDMKEDSFFANIVVDTTKDTCDDAYAYVADLGGYGVVVYSLKQDDSWRISHHYFYFEPLAGSYNVSGIEFQWTDGVFSLALSEPRDDGYRIAFFHSFSSTKEFCVSTELLRNYKHIDKEEAFHDFKLLGDRGERTQSAASYYDPKTHVLFYTQVNRYGVACWNPSKPYTPETNELFIHDENLFEFPNDLKVDSEGTLWVLSDRLQRFLYRSLNPNEINFRIFSIDTTEAIKGTACE	390	5	44870.1	44898.1	Major royal jelly protein/protein yellow	-	Yellow-c	Helicoverpa armigera (cotton bollworm) (heliothis armigera)	0	1783	81.3	A0A2W1BZK1
Metabolic enzymes	Metabolic enzymes	YES	TRINITY_DN263_c0_g1_i1.p1	-	139.2	1.20226e-14	10	10	0.19	-	-	-	1	1	0.04	41090	1391.08	TCTCATGACTTTATTAATTAATCACTCTGTTTTCATCTATACGTAGAGTATAAATACCTGTCAAACGTTTATTTTTTTAATCAGACGCTTTTGTCCGGTGGCCAGTGCGACACGCGCTTACGTACGACTCAGCTCCTGACACCATCTCATAGGATCCACGCAACATGAAGGACAGGATTTTAATACTCGTTGGCGTCCTAGCGCTCTCTGGCGCCGTCTTGGGCGTTCATCTAAACGCGGGCACAGGCTTTAAGTTCATCAAGGACTCCACCTCCCAGATCGGCGCCGAGATAATCACCGTCAAGGACCCCCTGGACAAGACTATCACGCACATCCTCTCCAGCAAATGTACCGAAATCAAGAAATTATTTGGACAGGAGTACCGTCAGGCCTCGCAAC…	TRINITY_DN263_c0_g1_i1.p1	MKDRILILVGVLALSGAVLGVHLNAGTGFKFIKDSTSQIGAEIITVKDPLDKTITHILSSKCTEIKKLFGQEYRQASQPDLSKLTLNYLTRSVSVSYNLSDAAELLPTSRLFQAQNKIIIYLHGFTEDPTKRSYTNVNAAFLEQGDYNVVALDSSSLLGVSTLYIGATTNVRYIGAKLGETLAGMVKVGADPASIYLIGHSLGAHIASFAGKKFTELTGKRVGRITGLDPAGPCFTALEDGLKLNASDADFVDVIHTDAGVFGLTEERGHVDYYVNSGSLQPKCVTQTCSHNRAWWYYAETVNKPEAMPAVKCDSWDQYKAGQCDKDDISYLGYACDPKTRGRYYLQTAGDSPFGLGMEGIKYVNTDGVIKAIGSAVGLF	0.855773	CS pos: 20-21. VLG-VH. Pr: 0.5975	VHLNAGTGFKFIKDSTSQIGAEIITVKDPLDKTITHILSSKCTEIKKLFGQEYRQASQPDLSKLTLNYLTRSVSVSYNLSDAAELLPTSRLFQAQNKIIIYLHGFTEDPTKRSYTNVNAAFLEQGDYNVVALDSSSLLGVSTLYIGATTNVRYIGAKLGETLAGMVKVGADPASIYLIGHSLGAHIASFAGKKFTELTGKRVGRITGLDPAGPCFTALEDGLKLNASDADFVDVIHTDAGVFGLTEERGHVDYYVNSGSLQPKCVTQTCSHNRAWWYYAETVNKPEAMPAVKCDSWDQYKAGQCDKDDISYLGYACDPKTRGRYYLQTAGDSPFGLGMEGIKYVNTDGVIKAIGSAVGLF	360	7	39037.7	39062.2	Triacylglycerol lipase family	-	Pancreatic lipase related protein 2 like	Trichoplusia ni (cabbage looper)	1.9e-130	992	52.1	A0A7E5VJT3
Metabolic enzymes	Metabolic enzymes	YES	TRINITY_DN1448_c12_g1_i1.p1	-	110.7	8.51138e-12	2	2	0.09	-	-	-	1	1	0.09	22243	32.91	TATACCGTAACGGAGTGTGAACGCTCTACTGAGACGAATAAATTTGCAAGACATGAGGCTGCTGGCGTGTTTGCTTGTACTGACGGCGACCGTGGTCTTGGGTCAACGACCGTCTTTTGCGGGCACCCGACCGATCGGATACCCTGACACTCCGAACCGTACGACCACCGAAGCCCTTGATAATCGTTTTGGCGAAGGCACAACGGAGAGGTTGCCGTTAGAAGCCAATGGTGACAGAGACTTAGTCGACCGACTAAGCAAACTCCCAATCGACAGTCAACCCTTCTGGTTTATCAACTGGCAAGCATTGGAAGCAATGCGAAAAAATCCGCAGACATATCCGCAAAGACCAAACGTTTTCGCTGAATCTATACCTTCCAATAATTTGGAAATAACAAT…	TRINITY_DN1448_c12_g1_i1.p1	MRLLACLLVLTATVVLGQRPSFAGTRPIGYPDTPNRTTTEALDNRFGEGTTERLPLEANGDRDLVDRLSKLPIDSQPFWFINWQALEAMRKNPQTYPQRPNVFAESIPSNNLEITITPPLRATQILTASVTTSANNIGNLNVSAANSIGNPNPQFVETSTQKIVQRASFPSLQEQWDSNGTLNDRFGISDSNITASSTTKPSI	0.997111	CS pos: 17-18. VLG-QR. Pr: 0.6668	QRPSFAGTRPIGYPDTPNRTTTEALDNRFGEGTTERLPLEANGDRDLVDRLSKLPIDSQPFWFINWQALEAMRKNPQTYPQRPNVFAESIPSNNLEITITPPLRATQILTASVTTSANNIGNLNVSAANSIGNPNPQFVETSTQKIVQRASFPSLQEQWDSNGTLNDRFGISDSNITASSTTKPSI	186	0	20462.3	20474.6	Non predicted	-	Carboxylesterase 1E	Galleria mellonella (Greater wax moth)	3e-45	425	50.3	A0A6J1WVD2
Metabolic enzymes	Metabolic enzymes	YES	TRINITY_DN1871_c0_g1_i1.p1	-	97.42	1.81134e-10	5	5	0.17	-	-	-	2	2	0.06	37288	24.91	GTCGTTGATCATGCTATACTAACGGTCATACATAGAACCGATCACGTAAACAACACACGAGTAAGAATTCTGTACACGTGCACAGAATTGATTGATATTGTTCACGTTTTTACTCGGATATATCAATTTATCTAACAACAGTTTTACATGGCTTACTGTGTACACGTGAAAAATATATAGTGACAACGATACTTCAATATTCTGTGTTGTTGTTTCAAATATAATATAATGTGTTAAAAATATATATTGAAGTAACTTTACCGTTTAACCGGATTTTATAGAAAACAGTTTTTTATAGCCTTTTTATGAAAATTAATTTATAACTCTATCTATTTACATTAATAAATTATTCAAATAGCCTTAACGAATTTATACTAAAACAGTTGTTTCTAGGGACCA…	TRINITY_DN1871_c0_g1_i1.p1	MKILILLLFAIGLVAPKLALSLNKDGILTTSFGIFPNRSNRVEDVYLRFYNGNTMDDYVDLPLNQTTRLVDIKGFDTNNSTVLYAHGYIEDAEQESVQVVVSAYLESRPGTNVVLLDWSNMAHGSYLVNAARNTKKVGIALAEEMNKLLESGLSLERLHVIGHSLGGHVSGYAARELKNKYNKNLKRITALDPAFPAFYPDGVVMEHVNANDADFVDVIHTDAGGYGAPVHTGTADFWPNGGKKVQPGCPRFAPIPLSADSLCSHWRSWRYYAESVRNPEGFPASPAESYQKFKENPTPEAGMVYMGLNCDNSAKGSYYLSTNSETPFGKGMDGIYSKK		CS pos: 21-22. ALS-LN. Pr: 0.5066	LNKDGILTTSFGIFPNRSNRVEDVYLRFYNGNTMDDYVDLPLNQTTRLVDIKGFDTNNSTVLYAHGYIEDAEQESVQVVVSAYLESRPGTNVVLLDWSNMAHGSYLVNAARNTKKVGIALAEEMNKLLESGLSLERLHVIGHSLGGHVSGYAARELKNKYNKNLKRITALDPAFPAFYPDGVVMEHVNANDADFVDVIHTDAGGYGAPVHTGTADFWPNGGKKVQPGCPRFAPIPLSADSLCSHWRSWRYYAESVRNPEGFPASPAESYQKFKENPTPEAGMVYMGLNCDNSAKGSYYLSTNSETPFGKGMDGIYSKK	318	3	35043.2	35065.2	Triacylglycerol lipase family	-	Inactive pancreatic lipase related protein 1 like isoform X2	Spodoptera litura (Asian cotton leafworm)	0	1362	78.1	A0A9J7DMH0	Lipase domain-containing protein	Arctia plantaginis (Wood tiger moth) (Phalaena plantaginis)	0	1348	77.1	A0A8S0YVG4
Metabolic enzymes	Metabolic enzymes	YES	TRINITY_DN1221_c0_g1_i2.p1	-	359.59	1.09901e-36	91	39	0.56	1	1	0.04	2	2	0.08	36505	22.31	CTGCGGTTCTTGCGATAACATTGCAATAAATACTGCGAATGACGCCAGTTACACCAAGTTATCATCATGATGCAAAAGACTCTGCTGTGCGTGCTTGTTGCCGTGGTATATACTGCTACCGCGGTACCAGTTGACCAGACTCTATCTGAGACTCTTGAAGAACCCCGTTTCTTTGAGTACACTGATGAGGAAGGTATCAAGCGTACAGTGGATCTCGAGGCAGAGCCTAATTATGAACTTCTAGAGGAGATCAACAGAAACCCAGCGAATAATTTGTACTTGCTGTTTACTAGGCGAAACCCAACATCATCACAGACCCTGGTCATGAATAACGCTGCCTCCATCACCAACTCTAACTTCAACGCGAGGCTCCCAACCATCGTGATTGCTCACGGATGG…	TRINITY_DN1221_c0_g1_i2.p1	MMQKTLLCVLVAVVYTATAVPVDQTLSETLEEPRFFEYTDEEGIKRTVDLEAEPNYELLEEINRNPANNLYLLFTRRNPTSSQTLVMNNAASITNSNFNARLPTIVIAHGWLSNQNTDINPVIRDAYLSKSDVNVIVLDWRRLALSDYMTAALGVPAVGQGLGQFLLFLNQATGAPFNTMHIVGFSLGAHLVGNAGRALGGRAARVTALDPAGPLWNYNSNRVNPNDAVYVEAIHTDGGLYGLGIGSAVANADFFPNGGDSQPGCLTSLCNHNRAWELFAATVTYNHLVGNRCTNSLQITLDRCTGQQLRMGNDDLNKSGVGMYRVNTGRRYPY	0.994249	CS pos: 19-20. ATA-VP. Pr: 0.9107	VPVDQTLSETLEEPRFFEYTDEEGIKRTVDLEAEPNYELLEEINRNPANNLYLLFTRRNPTSSQTLVMNNAASITNSNFNARLPTIVIAHGWLSNQNTDINPVIRDAYLSKSDVNVIVLDWRRLALSDYMTAALGVPAVGQGLGQFLLFLNQATGAPFNTMHIVGFSLGAHLVGNAGRALGGRAARVTALDPAGPLWNYNSNRVNPNDAVYVEAIHTDGGLYGLGIGSAVANADFFPNGGDSQPGCLTSLCNHNRAWELFAATVTYNHLVGNRCTNSLQITLDRCTGQQLRMGNDDLNKSGVGMYRVNTGRRYPY	315	4	34442.2	34463.6	Triacylglycerol lipase family	-	Lipase domain-containing protein	Helicoverpa armigera (Cotton bollworm) (Heliothis armigera)	1.9e-178	1299	77.6	A0A2A4K3P3
Metabolic enzymes	Metabolic enzymes	YES	TRINITY_DN44908_c0_g1_i1.p1	-	230.91	8.10961e-24	-	-	-	-	-	-	4	4	0.17	34097	21.34	GCAGTCGTAAGGTGATTCTCGTGCGCACAACATGAAGGTACTACTGGCAACGTTGGCACTTTGCTCTGTTTTTGTTATAATCTCGGCTTCCCCGGGCAAAGCACCGGTGAAAAAATTAAATGATGGGTACATTATTCCTCGACTTGGACTGGGAACCTATGGACCTGACGACATACCAAAAATGCGGCAAACAATCAACTTGGCAGTAGAGGCTGGATACCGGCACATTGATACGGCTGCTTTGTATGAAAACGAGGCAGAAATTGGGAAAGGTATTGCCGATGTCATCAGCAAAGGACTTGTTAGAAGAGGAGACTTGTTTGTCACTACAAAGTTGTGGAATGACAAGCACGCCTGTGATCAAGTGGTGCCAGCCCTTAAAGAATCCCTCAAAAAACT…	TRINITY_DN44908_c0_g1_i1.p1	MKVLLATLALCSVFVIISASPGKAPVKKLNDGYIIPRLGLGTYGPDDIPKMRQTINLAVEAGYRHIDTAALYENEAEIGKGIADVISKGLVRRGDLFVTTKLWNDKHACDQVVPALKESLKKLGLQYVDLYLIHSPTASKADGSPANIDIEETWQGMIEARRLGLTHSIGVSNFNIEQIDRIIANSSVLPAVNQVEIHPSNTKESLVRDSKERGIDVMAYSPFGFFVQREGQSRPGVNDPKMLNIAKKYGKSVTQIVLRYLIERDLIPIPKSTKKNRLEENIDVFDFRLTPEEVSTIGSFNTDSSVFD	0.992443	CS pos: 19-20. ISA-SP. Pr: 0.7257	SPGKAPVKKLNDGYIIPRLGLGTYGPDDIPKMRQTINLAVEAGYRHIDTAALYENEAEIGKGIADVISKGLVRRGDLFVTTKLWNDKHACDQVVPALKESLKKLGLQYVDLYLIHSPTASKADGSPANIDIEETWQGMIEARRLGLTHSIGVSNFNIEQIDRIIANSSVLPAVNQVEIHPSNTKESLVRDSKERGIDVMAYSPFGFFVQREGQSRPGVNDPKMLNIAKKYGKSVTQIVLRYLIERDLIPIPKSTKKNRLEENIDVFDFRLTPEEVSTIGSFNTDSSVFD	289	1	32101.8	32121.6	Aldo-keto reductase		Aldo-keto reductase AKR2E4	Bombyx mori (Silk moth)	1e-112	861	59	H9JTG9
Metabolic enzymes	Metabolic enzymes	YES	TRINITY_DN1871_c0_g1_i3.p1	-	97.42	1.81134e-10	5	5	0.17	-	-	-	2	2	0.06	37288	16.89	GTCGTTGATCATGCTATACTAACGGTCATACATAGAACCGATCACGTAAACAACACACGAGTAAGAATTCTGTACACGTGCACAGAATTGATTGATATTGTTCACGTTTTTACTCGGATATATCAATTTATCTAACAACAGTTTTACATGGCTTACTGTGTACACGTGAAAAATATATAGTGACAACGATACTTCAATATTCTGTGTTGTTGTTTCAAATATAATATAATGTGTTAAAAATATATATTGAAGTAACTTTACCGTTTAACCGGATTTTATAGAAAACAGTTTTTTATAGCCTTTTTATGAAAATTAATTTATAACTCTATCTATTTACATTAATAAATTATTCAAATAGCCTTAACGAATTTATACTAAAACAGTTGTTTCTAGGGACCA…	TRINITY_DN1871_c0_g1_i3.p1	MKILILLLFAIGLVAPKLALSLNKDGILTTSFGIFPNRSNRVEDVYLRFYNGNTMDDYVDLPLNQTTRLVDIKGFDTNNSTVLYAHGYIEDAEQESVQVVVSAYLESRPGTNVVLLDWSNMAHGSYLVNAARNTKKVGIALAEEMNKLLESGLSLERLHVIGHSLGGHVSGYAARELKNKYNKNLKRITALDPAFPAFYPDGVVMEHVNANDADFVDVIHTDAGGYGAPVHTGTADFWPNGGKKVQPGCPRFAPIPLSADSLCSHWRSWRYYAESVRNPEGFPASPAESYQKFKENPTPEAGMVYMGLNCDNSAKGSYYLSTNSETPFGKGMDGIYSKK	0.989340	CS pos: 21-22. ALS-LN. Pr: 0.5066	LNKDGILTTSFGIFPNRSNRVEDVYLRFYNGNTMDDYVDLPLNQTTRLVDIKGFDTNNSTVLYAHGYIEDAEQESVQVVVSAYLESRPGTNVVLLDWSNMAHGSYLVNAARNTKKVGIALAEEMNKLLESGLSLERLHVIGHSLGGHVSGYAARELKNKYNKNLKRITALDPAFPAFYPDGVVMEHVNANDADFVDVIHTDAGGYGAPVHTGTADFWPNGGKKVQPGCPRFAPIPLSADSLCSHWRSWRYYAESVRNPEGFPASPAESYQKFKENPTPEAGMVYMGLNCDNSAKGSYYLSTNSETPFGKGMDGIYSKK	318	3	35043.2	35065.2	Triacylglycerol lipase family	-	Inactive pancreatic lipase related protein 1 like isoform X2	Spodoptera litura (Asian cotton leafworm)	0	1362	78.1	A0A9J7DMH0
Metabolic enzymes	Metabolic enzymes	YES	TRINITY_DN43498_c0_g1_i1.p1	-	305.95	2.54097e-31	43	43	0.62	1	1	0.04	-	-	-	31445	9.64	AACCGTCCTTAGAAGGATGTAATCATTGATAAAACAAAGTTTATATATAAAATACGTTGTTTATTATCGTGACTTAGTAGGTAACTGGTGTCAAAATGAACGCGTTGGTTAAGTGCGCATTGCTTGTGACTGTCGCTGCTTCAGCTTCGGCATTTAGTTTAGGAGATCTAGATGTCGTCTTCCATTTATTTACGAGGGCCAACCCCACGGTGAGCCAGCCTCTGTTACCCACGGTCACTTCGATTATAACATCATCGTTTTCTTTGAGTCGCCGCACCGTCATTACAATCCACAGCAATGGAGAGGGCGTCTCTGGAAACTTTAATGCTTTCGTTGTACCTGCTCATTTGGCCGCTGAGGATGTGAACCTCATTGCCGTGGACTGGACCCCTGGCTCTA…	TRINITY_DN43498_c0_g1_i1.p1	MNALVKCALLVTVAASASAFSLGDLDVVFHLFTRANPTVSQPLLPTVTSIITSSFSLSRRTVITIHSNGEGVSGNFNAFVVPAHLAAEDVNLIAVDWTPGSIMYSDGLGNAPQCGQVIADFMNIIINQFGYSANLIRIVGVGLGGHIAGIAARKIVGDVPHIVAIDPSFFGWTHHPDILNADAAGVVEVLHATSGLLGYDYPLGDLDFYPNGGTYQNGCATDITCSHIYAYAFYAESINREVVGGNRFIGTACESYDEAITLQCSGERDATFGGTEVKSGESGIYTFLTNVAPPFARD	0.932387	CS pos: 19-20. ASA-FS. Pr: 0.5567	SAFSLGDLDVVFHLFTRANPTVSQPLLPTVTSIITSSFSLSRRTVITIHSNGEGVSGNFNAFVVPAHLAAEDVNLIAVDWTPGSIMYSDGLGNAPQCGQVIADFMNIIINQFGYSANLIRIVGVGLGGHIAGIAARKIVGDVPHIVAIDPSFFGWTHHPDILNADAAGVVEVLHATSGLLGYDYPLGDLDFYPNGGTYQNGCATDITCSHIYAYAFYAESINREVVGGNRFIGTACESYDEAITLQCSGERDATFGGTEVKSGESGIYTFLTNVAPPFARD	281	5	29764.7	29783.4	Triacylglycerol lipase family	-	Esterase	Manduca sexta (Tobacco hawkmoth) (Tobacco hornworm)	1.4e-148	1095	72.1	A0A921YX99
Metabolic enzymes	Metabolic enzymes	YES	TRINITY_DN497_c0_g1_i2.p1	-	222.46	5.67545e-23	13	5	0.24	-	-	-	1	1	0.06	35707	5.83	AAAACATGAAAGTCTTACTGGTAGTGGTTGCATTCATAGCGCTGTGTTACAGCAGCCCGGCGCCCACTATTCCCGGTGACAACAGCCACTATGTGGAGGGTGAGAGCCGCTACATTTGGATGCCGGATGGTGACGGCGTACCCCACCTCGTAGATCTACATGAACCCGTAGATGAAGAAGTGGTGGCCACCAGGAACGGTGCCAATAACGTATACTTGCTTTTTACCAGATGGAACCCAAGCAATCCCCAGACTATCGTTAACGGTAACGCTAATACGATCTGGAACTCGAACTACGTCGCGAGTCGACCTTTGAAAATCATCGTCCACGGATGGAGGAGCGACAGAAATTCTGCCGTTAATACATTAATCAGAGATGCTTTCCTCGCTGTCCAGGATT…	TRINITY_DN497_c0_g1_i2.p1	NMKVLLVVVAFIALCYSSPAPTIPGDNSHYVEGESRYIWMPDGDGVPHLVDLHEPVDEEVVATRNGANNVYLLFTRWNPSNPQTIVNGNANTIWNSNYVASRPLKIIVHGWRSDRNSAVNTLIRDAFLAVQDCNVIVVDWSHLAGNLVYNIAANGVPGIGQFLGNFLIWLINTAGGNWNNVHLVGHSLGAHVIGNAGRQASGRPARVTGLDPAGPTWGGNSNALNRNAAQYVESIHTDGGLLGIMDPISDADFYPNGGRNPQPGCWISSCSHSRAYELFASTVRHNHLVGRRCGTIQEAPNCSGATLNMGNAIVTKRGTGFYGLSTGSSWPF	0.998904	CS pos: 17-18. CYS-SP. Pr: 0.6106	PAPTIPGDNSHYVEGESRYIWMPDGDGVPHLVDLHEPVDEEVVATRNGANNVYLLFTRWNPSNPQTIVNGNANTIWNSNYVASRPLKIIVHGWRSDRNSAVNTLIRDAFLAVQDCNVIVVDWSHLAGNLVYNIAANGVPGIGQFLGNFLIWLINTAGGNWNNVHLVGHSLGAHVIGNAGRQASGRPARVTGLDPAGPTWGGNSNALNRNAAQYVESIHTDGGLLGIMDPISDADFYPNGGRNPQPGCWISSCSHSRAYELFASTVRHNHLVGRRCGTIQEAPNCSGATLNMGNAIVTKRGTGFYGLSTGSSWPF	314	5	33728.6	33749.6	Triacylglycerol lipase family	-	pancreatic triacylglycerol lipase-like	Galleria mellonella (Greater wax moth)	0	1329	76.4	A0A6J1WSP9
Metabolic enzymes	Metabolic enzymes	YES	TRINITY_DN1871_c0_g1_i2.p1	-	97.42	1.81134e-10	5	5	0.17	-	-	-	2	2	0.06	37289	5.65	GTCGTTGATCATGCTATACTAACGGTCATACATAGAACCGATCACGTAAACAACACACGAGTAAGAATTCTGTACACGTGCACAGAATTGATTGATATTGTTCACGTTTTTACTCGGATATATCAATTTATCTAACAACAGTTTTACATGGCTTACTGTGTACACGTGAAAAATATATAGTGACAACGATACTTCAATATTCTGTGGACCATTTAAAGCAAGAAGCGGAATATACAATGAAGATATTAATTTTATTGTTATTTGCAATCGGTCTTGTGGCCCCTAAATTAGCGCTCAGCTTAAACAAAGATGGTATCTTGACAACCAGTTTCGGAATTTTCCCAAATAGGTCTAATCGAGTTGAAGATGTCTATTTAAGATTCTACAATGGGAATACAA…	TRINITY_DN1871_c0_g1_i2.p1	MKILILLLFAIGLVAPKLALSLNKDGILTTSFGIFPNRSNRVEDVYLRFYNGNTMDDYVDLPLNQTTRLVDIKGFDTNNSTVLYAHGYIEDAEQESVQVVVSAYLESRPGTNVVLLDWSNMAHGSYLVNAARNTKKVGIALAEEMNKLLESGLSLERLHVIGHSLGGHVSGYAARELKNKYNKNLKRITALDPAFPAFYPDGVVMEHVNANDADFVDVIHTDAGGYGAPVHTGTADFWPNGGKKVQPGCPRFAPIPLSADSLCSHWRSWRYYAESVRNPEGFPASPAESYQKFKENPTPEAGMVYMGLNCDNSAEGSYYLSTNSETPFGKGMDGIYSKK		CS pos: 21-22. ALS-LN. Pr: 0.5066	LNKDGILTTSFGIFPNRSNRVEDVYLRFYNGNTMDDYVDLPLNQTTRLVDIKGFDTNNSTVLYAHGYIEDAEQESVQVVVSAYLESRPGTNVVLLDWSNMAHGSYLVNAARNTKKVGIALAEEMNKLLESGLSLERLHVIGHSLGGHVSGYAARELKNKYNKNLKRITALDPAFPAFYPDGVVMEHVNANDADFVDVIHTDAGGYGAPVHTGTADFWPNGGKKVQPGCPRFAPIPLSADSLCSHWRSWRYYAESVRNPEGFPASPAESYQKFKENPTPEAGMVYMGLNCDNSAEGSYYLSTNSETPFGKGMDGIYSKK	318	3	35044.2	35066.2	Triacylglycerol lipase family	-	Inactive pancreatic lipase related protein 1 like isoform X2	Spodoptera litura (Asian cotton leafworm)	0	1366	78.4	A0A9J7DMH0	Lipase domain-containing protein	Arctia plantaginis (Wood tiger moth) (Phalaena plantaginis)	0	1344	76.8	A0A8S0YVG4
Metabolic enzymes	Metabolic enzymes	YES	TRINITY_DN497_c0_g2_i1.p1	-	251	7.94328e-26	21	13	0.33	-	-	-	1	1	0.06	37289	4.71	ATTTTGTCATTGTCGAAAATATGAAACTCGCACTGGTAGTAGCCGCTTTCGTAGCGTTGTGTTCCAGCACCCCGGTGCCTACTATTCCCGGTGACAACAGTCACTATGTGGAGGGTGAGAGCCGCTACATTTGGATGCCGGATGGTGACGGCGTACCCCAACTCGTTGATCTACATGAACCCGTAGATGAAGAAGTATTGGCTACCAGGAATGGTGCCAATAATCAATACTGGCTTTTCACCAGGTGGAACCCTACCAATGCTCAGATCATCGTCAACGGCAACGCTAATACAATCTGGAACAGCAATTACGTCGCGAGTCGTCCTCTAAAAGTCATTGTACACGGATGGAACAATAATGGAAACTCACCCGTTAATATATTGATTAGAGATGCCTTCC…	TRINITY_DN497_c0_g2_i1.p1	FVIVENMKLALVVAAFVALCSSTPVPTIPGDNSHYVEGESRYIWMPDGDGVPQLVDLHEPVDEEVLATRNGANNQYWLFTRWNPTNAQIIVNGNANTIWNSNYVASRPLKVIVHGWNNNGNSPVNILIRDAFLAVQDCNVIVVDWRALAGNNNYNTAANGVPGVGQFIGNFLIWLINTAGGNWNNVHLVGHSLGAHAVGSAGRQASGRPARVTGLDPAGPTWGGNSNALNRNAGQYVEAIHTDGRLLGIMDAIGDADFYPNGGRNPQPGCWISTCSHGRAFEFFAATVRHNHLVGRRCANIWEAELSTCNGATFNMGNGIVTKRGNGLYGLRTGANWPY	0.970411	CS pos: 22-23. CSS-TP. Pr: 0.6707	TPVPTIPGDNSHYVEGESRYIWMPDGDGVPQLVDLHEPVDEEVLATRNGANNQYWLFTRWNPTNAQIIVNGNANTIWNSNYVASRPLKVIVHGWNNNGNSPVNILIRDAFLAVQDCNVIVVDWRALAGNNNYNTAANGVPGVGQFIGNFLIWLINTAGGNWNNVHLVGHSLGAHAVGSAGRQASGRPARVTGLDPAGPTWGGNSNALNRNAGQYVEAIHTDGRLLGIMDAIGDADFYPNGGRNPQPGCWISTCSHGRAFEFFAATVRHNHLVGRRCANIWEAELSTCNGATFNMGNGIVTKRGNGLYGLRTGANWPY	318	3	34224.8	35066.2	Triacylglycerol lipase family	-	Lipase domain-containing protein	Helicoverpa armigera (Cotton bollworm) (Heliothis armigera)	0	1383	78.4	A0A2A4IX28
Metabolic enzymes	Metabolic enzymes	YES	TRINITY_DN1871_c0_g1_i7.p1	-	97.42	1.81134e-10	5	5	0.17	-	-	-	2	2	0.06	37289	3.43	GTCGTTGATCATGCTATACTAACGGTCATACATAGAACCGATCACGTAAACAACACACGAGTAAGAATTCTGTACACGTGCACAGAATTGATTGATATTGTTCACGTTTTTACTCGGATATATCAATTTATCTAACAACAGTTTTACATGGCTTACTGTGTACACGTGAAAAATATATAGTGACAACGATACTTCAATATTCTGTGTTGTTGTTTCAAATATAATATAATGTGTTAAAAATATATATTGAAGGACCATTTAAAGCAAGAAGCGGAATATACAATGAAGATATTAATTTTATTGTTATTTGCAATCGGTCTTGTGGCCCCTAAATTAGCGCTCAGCTTAAACAAAGATGGTATCTTGACAACCAGTTTCGGAATTTTCCCAAATAGGTCT…	TRINITY_DN1871_c0_g1_i7.p1	MKILILLLFAIGLVAPKLALSLNKDGILTTSFGIFPNRSNRVEDVYLRFYNGNTMDDYVDLPLNQTTRLVDIKGFDTNNSTVLYAHGYIEDAEQESVQVVVSAYLESRPGTNVVLLDWSNMAHGSYLVNAARNTKKVGIALAEEMNKLLESGLSLERLHVIGHSLGGHVSGYAARELKNKYNKNLKRITALDPAFPAFYPDGVVMEHVNANDADFVDVIHTDAGGYGAPVHTGTADFWPNGGKKVQPGCPRFAPIPLSADSLCSHWRSWRYYAESVRNPEGFPASPAESYQKFKENPTPEAGMVYMGLNCDNSAEGSYYLSTNSETPFGKGMDGIYSKK	0.989340	CS pos: 21-22. ALS-LN. Pr: 0.5066	LNKDGILTTSFGIFPNRSNRVEDVYLRFYNGNTMDDYVDLPLNQTTRLVDIKGFDTNNSTVLYAHGYIEDAEQESVQVVVSAYLESRPGTNVVLLDWSNMAHGSYLVNAARNTKKVGIALAEEMNKLLESGLSLERLHVIGHSLGGHVSGYAARELKNKYNKNLKRITALDPAFPAFYPDGVVMEHVNANDADFVDVIHTDAGGYGAPVHTGTADFWPNGGKKVQPGCPRFAPIPLSADSLCSHWRSWRYYAESVRNPEGFPASPAESYQKFKENPTPEAGMVYMGLNCDNSAEGSYYLSTNSETPFGKGMDGIYSKK	318	3	35044.2	35066.2	Triacylglycerol lipase family	-	Inactive pancreatic lipase related protein 1 like isoform X2	Spodoptera litura (Asian cotton leafworm)	0	1366	78.4	A0A9J7DMH0
Metabolic enzymes	Metabolic enzymes	YES	TRINITY_DN50485_c0_g1_i1.p1	-	169.97	1.00693e-17	8	8	0.18	-	-	-	-	-	-	36194	1.09	GCTTAATAATAATGGTCTATACTGTTGCTTTGGTTATTCTATGCGCTGGTTTTTGTTTGGGATACCCAACTGGAGACCAAATCATTACAAAATTGGACCCGGGATCAAGGTACCAGTATGTCTCCACCCAGGAAGGACTACGGTTAGAGGATTTGTGGTTGAAGAGTAGCGATCTACAAGCGTCTACGAGATTTGATCCCGAAGTGGATAATGGATACCATCTTTTTACTAGAGCGAACCCTCAGATAAGTCAACCGATAGTTTATGGGTTAGAGAGCATCCTCCAGAACTCGAACTTCGATCCCACCAAGAAGACGGTCGTCTTGATCCACGGCTGGTTGAATACGCCTTTATCTGATTTTAATGTTCATTTAGTTTTTGCGTACCTGGCTGCTGAGG…	TRINITY_DN50485_c0_g1_i1.p1	LIIMVYTVALVILCAGFCLGYPTGDQIITKLDPGSRYQYVSTQEGLRLEDLWLKSSDLQASTRFDPEVDNGYHLFTRANPQISQPIVYGLESILQNSNFDPTKKTVVLIHGWLNTPLSDFNVHLVFAYLAAEDVNVIMTDWSVGAGGSYASAILNNITSGRHVAKFIAWVNSVTGATLSRYHIIGHSLGGHQVGVVGRELDGQVAYITAMDPALPGWITNPNRITPDVSLYTEVIHTDAGLQGILHTAGHVDFYPNGGTIMPGCSSSSCNHHQCIFYMAESLVSGGFTGRLCSNLASALLGNCTGSQTLTMGGTTPKTGSTGTFYLTTNAYSPFSQG	0.976748	CS pos: 20-21. CLG-YP. Pr: 0.9145	YPTGDQIITKLDPGSRYQYVSTQEGLRLEDLWLKSSDLQASTRFDPEVDNGYHLFTRANPQISQPIVYGLESILQNSNFDPTKKTVVLIHGWLNTPLSDFNVHLVFAYLAAEDVNVIMTDWSVGAGGSYASAILNNITSGRHVAKFIAWVNSVTGATLSRYHIIGHSLGGHQVGVVGRELDGQVAYITAMDPALPGWITNPNRITPDVSLYTEVIHTDAGLQGILHTAGHVDFYPNGGTIMPGCSSSSCNHHQCIFYMAESLVSGGFTGRLCSNLASALLGNCTGSQTLTMGGTTPKTGSTGTFYLTTNAYSPFSQG	317	5	34072.8	34094.2	Triacylglycerol lipase family	-	Pancreatic lipase related protein 2 like	Spodoptera litura (Asian cotton leafworm)	7.7e-145	1078	62.3	A0A9J7EKP1	Lipase domain containing protein	Spodoptera exigua (Beet armyworm) (Noctua fulgens)	2.1e-142	1062	61	A0A835G5C7
Metabolic enzymes	Metabolic enzymes	YES	TRINITY_DN4422_c0_g1_i2.p1	-	88.8	1.31826e-09	2	2	0.09	-	-	-	-	-	-	35288	0.93	ATTATATCAAAGTTATTTATTTGATATGTTAATTTAATAATTCCAGTTGGTATCAGACGATGATTAAGACAGTGATATTTTTATTTGGGGTGGCTGCTGTGACGGCACTACCCCACGACACTGTAATCAGGAGGACAGAACCTGGCCTTCGGTACCAGTACCTGCAAGGTCCAGATGGCACGCCTCACCTGGTCGACTTGTGGATGAAGACCAGCGACCTCCAGGAAGCAGCTCGATATGATCCCGAGAGGCAAAACGTCTTCCATCTTTTTACTAGAGACAACCCCAGCGTCAGTCAGCCCTTATTGATGGGCAGCGAAGGTCTTCTTGGTCTCACGAACTACAACCCTCTACGGAGGACCGTCCTTTTAGTCCACGGGTGGCTGGATTCCGTCACTT…	TRINITY_DN4422_c0_g1_i2.p1	MIKTVIFLFGVAAVTALPHDTVIRRTEPGLRYQYLQGPDGTPHLVDLWMKTSDLQEAARYDPERQNVFHLFTRDNPSVSQPLLMGSEGLLGLTNYNPLRRTVLLVHGWLDSVTSDFNAVLVPAFLSAEDLNVIVLDWNAGGGSINYLAALANTVPAGESTARFISWLNSVTGAVPAMYHIVGHSLGGHMAGIIGRNLGGEVAYITALDPAFPGWLTNDDKFRENDGIYTEVIHTNAGLLGYIATLGQVDFYPNGGINMPGCNSQECDHARSYFYLAESLLTGGFNGRRCASYATAMTGNCFLWGSLNMGGLVPKTGSSGVFYLETN	0.953635	CS pos: 16-17. VTA-LP. Pr: 0.6562	LPHDTVIRRTEPGLRYQYLQGPDGTPHLVDLWMKTSDLQEAARYDPERQNVFHLFTRDNPSVSQPLLMGSEGLLGLTNYNPLRRTVLLVHGWLDSVTSDFNAVLVPAFLSAEDLNVIVLDWNAGGGSINYLAALANTVPAGESTARFISWLNSVTGAVPAMYHIVGHSLGGHMAGIIGRNLGGEVAYITALDPAFPGWLTNDDKFRENDGIYTEVIHTNAGLLGYIATLGQVDFYPNGGINMPGCNSQECDHARSYFYLAESLLTGGFNGRRCASYATAMTGNCFLWGSLNMGGLVPKTGSSGVFYLETN	310	4	33599.6	33620.9	Triacylglycerol lipase family	-	Lipase domain-containing protein	Helicoverpa armigera (Cotton bollworm) (Heliothis armigera)	0	1373	77.7	A0A2W1BR39
Odorant binding protein	Tha p 1	Yes	TRINITY_DN12434_c0_g1_i1.p1	U-TPTX3-Tp1	167.07	1.96336e-17	-	-	-	-	-	-	2	2	0.16	16671	5.49	CGTCAAAGCTCTACGAAGGATCGTACAGTTCTCACAAGGCAATTGATAAAAATGAAACTCCTAATCCTAGTACTGACGTGTGCAGTGGCTGTTTGGGCCAGACCCGATAGTACTTACACAGATAAGTGGGACAATGTCAATGTCCATGAAATCCTCGAGTCCGATCGTTTGTTAAAAGGCTACGTGGACTGTTTATTAGATAAAGGTCGGTGCACGCCTGATGGCAAAGATTTGAAGCAGACCCTCCCTGATGCCCTTGAACACGAGTGCAGCAAATGTACCGAGAAACAGAAGTCCGGCGCGGACACAGTGATCAGCCATTTGGTTAACAAACGCCCGGAGTTATGGAAGGAGTTAGCAGTTAAATACGATCCCGAAAATATCTACCAAGAAAGATAC…	TRINITY_DN12434_c0_g1_i1.p1	RQSSTKDRTVLTRQLIKMKLLILVLTCAVAVWARPDSTYTDKWDNVNVHEILESDRLLKGYVDCLLDKGRCTPDGKDLKQTLPDALEHECSKCTEKQKSGADTVISHLVNKRPELWKELAVKYDPENIYQERYKDKLDSVKENH	0.901449	CS pos: 33-34. VWA-RP. Pr: 0.8156	RPDSTYTDKWDNVNVHEILESDRLLKGYVDCLLDKGRCTPDGKDLKQTLPDALEHECSKCTEKQKSGADTVISHLVNKRPELWKELAVKYDPENIYQERYKDKLDSVKENH	111	4	12920.4	12928.5	Insect odorant-binding protein A10/Ejaculatory bulb-specific protein 3		Allergen Tha p 1	Thaumetopoea pityocampa (Pine processionary moth) (Bombyx pityocampa)	4.6e-66	517	83.6		Ejaculatory bulb-specific protein 3	Drosophila melanogaster	3.3e-36	321	53.5
Odorant binding protein	Odorant binding protein	YES	TRINITY_DN59_c0_g1_i10.p2	U-TPTX3-Tp2	157.05	1.97242e-16	2	2	0.16	-	-	-	2	2	0.17	13604	74.22	CCGATCTTGGTATGTACACCATTATTATCTCTGTTTTATTTAATAACCTCATACTTTCCGGTGGAATATTCCACAACTTTAAAACTTATTATCATTTTAATAAGTGCTTAGTTCAAAACGAGTCTCTGTGTTGAGCAGTCCACAATATAACACAGCAGCAGTCATGAAACTCATTTTGATATTGTCAATTGTGACGGTTTTATCTACGGCTCAAGCCCAAGTTACGTACAGCACAGAAAATGATGACTTCGATGTAGAGGCTCTCGTTTCAAATCTTGACTCCTTAAAGGCCTTCAACGGCTGCTTTATAGACACAATGACGTGCGACCCAACCGCTGCTGATTTTAAGAAGGATATACCTGAAGCAGTCGCACAATCATGCGCTAAGTGCACAGAAGC…	TRINITY_DN59_c0_g1_i10.p2	MKLILILSIVTVLSTAQAQVTYSTENDDFDVEALVSNLDSLKAFNGCFIDTMTCDPTAADFKKDIPEAVAQSCAKCTEAQKHIFKRFLEALKEKLPQGYEDFKKKYDPNGGHFSALEQAVAAF	0.999389	CS pos: 18-19. AQA-QV. Pr: 0.9566	QVTYSTENDDFDVEALVSNLDSLKAFNGCFIDTMTCDPTAADFKKDIPEAVAQSCAKCTEAQKHIFKRFLEALKEKLPQGYEDFKKKYDPNGGHFSALEQAVAAF	105	4	11695.6	11703.1	Insect odorant-binding protein A10/Ejaculatory bulb-specific protein 3 (		Chemosensory protein 7	Bombyx mori (Silk moth)	5.1e-47	391	70.3
Odorant binding protein	Odorant binding protein	YES	TRINITY_DN59_c0_g1_i25.p1	U-TPTX3-Tp3	157.05	1.97242e-16	2	2	0.16	-	-	-	2	2	0.17	13646	943.34	CCGATCTTGGTATGTACACCATTATTATCTCTGTTTTATTTAATAACCTCATACTTTCCGGTGGAATATTCCACAACTTTAAAACTTATTATCATTTTAATAAGTGCTTAGTTCAAAACGAGTCTCTGTGTTGAGCAGTCCACAATATAACACAGCAGCAGTCATGAAACTCATTTTGATATTGTCAATTGTGACGGTTTTATCTACGGCTCAAGCCCAAGTTACGTACAGCACAGAAAATGATGACTTCGATGTAGAGGCTCTCGTTTCAAATCTTGACTCCTTAAAGGCCTTCAACGGCTGCTTTATAGACACAATGACGTGCGACCCAACCGCTGCTGATTTTAAGAAGGATATACCTGAAGCAGTCGCACAATCATGCGCTAAGTGCACAGAAGC…	TRINITY_DN59_c0_g1_i25.p1	MKLILILSIVTVLSTAQAQVTYSTENDDFDVEALVSNLDSLKAFNGCFIDTMTCDPTAADFKKDIPEAVAQSCAKCTEAQKHIFKRFLEALKEKLPQGYEDFKKKYDPNGGHFSALEQAVAIF	0.999389	CS pos: 18-19. AQA-QV. Pr: 0.9566	QVTYSTENDDFDVEALVSNLDSLKAFNGCFIDTMTCDPTAADFKKDIPEAVAQSCAKCTEAQKHIFKRFLEALKEKLPQGYEDFKKKYDPNGGHFSALEQAVAIF	105	4	11741.7	11745.2	Insect odorant-binding protein A10/Ejaculatory bulb-specific protein 3 (		Chemosensory protein 7	Bombyx mori (Silk moth)	5.1e-47	391	70.3
Odorant binding protein	Odorant binding protein	YES	TRINITY_DN2206_c1_g2_i1.p2	U-TPTX3-Tp4	127.59	1.74181e-13	24	24	0.55	6	6	0.38	3	3	20	13777	305.83	GGCAGATGTCAGAATTTGATTTGAAGGTATTTGCTTACCTAGATGACATCATTGTCATAAGCCAAGATTAATATACAAGAGTCAGGCAATTAGTATTTTTTTCTCAAATAAAAAAAAGGCTTTGTGTTTAAAAAAAACCAGCTCTGGTAGCTTCGAACTTGTTAGAATCATTTGCAGTCAAGCATATCGTTGCCAGTATATAAAGACGGAATCGTATAGGTAGCGTATCAGAGTTAAAAGTTTGTACATTCGCAATAACCATGAAACTGATAATCTTCTTTGCTCTGGTGGCTGTCGCCATCGCCCGCCCTGATGGCCTGGATGATCTTGATAACGTCAACATAGATGAAATAACTTCGAACATAAGGTTGTTAAAGACAAACGCAAACTGCATTCTTG…	TRINITY_DN2206_c1_g2_i1.p2	MKLIIFFALVAVAIARPDGLDDLDNVNIDEITSNIRLLKTNANCILDKGSCTKEAKQFKELAPEAVKTSCSNCSDKHKKLISKLIKAVQVNLPEEYAQIKKMYDPEDKRDDELQEFLNKYSA	0.998702	CS pos: 15-16. AIA-RP. Pr: 0.6643	RPDGLDDLDNVNIDEITSNIRLLKTNANCILDKGSCTKEAKQFKELAPEAVKTSCSNCSDKHKKLISKLIKAVQVNLPEEYAQIKKMYDPEDKRDDELQEFLNKYSA	107	4	12163.2	12170.8	Insect odorant-binding protein A10/Ejaculatory bulb-specific protein 3/ chemosensory protein		Ejaculatory bulb-specific protein 3	Drosophila melanogaster (Fruit fly)	8.9e-18	199	39.3
Odorant binding protein	Odorant binding protein	YES	TRINITY_DN47589_c0_g1_i1.p1	U-TPTX3-Tp5	60.9	8.12831e-07	1	1	0.15	-	-	-	-	-	-	9907	2.4	TCGGACGATCACAAGTGATAAGTGTTGCCAGTATACAAAAGATCAAGATGTCTAAATTCACATTAATTATTCTTTGTGTAGTTGCCTTGAGCTTAAGCAAAGTTAATAGTTTGTCAGAAGAAGACAGGAATGTTTTGAAAATGAAGGTCGCTCCCATCATTGAAGAGTGCTCTAAGGAGTTTCAAGTCACCGGGGATGAAATTGATGCTGCTGTGAAGGCCTCCAGTACCAATAATATCAAGCCGTGTTTCTTGGGATGCGTCTTCAAGAAATCT	TRINITY_DN47589_c0_g1_i1.p1	GRSQVISVASIQKIKMSKFTLIILCVVALSLSKVNSLSEEDRNVLKMKVAPIIEECSKEFQVTGDEIDAAVKASSTNNIKPCFLGCVFKKS	0.655843	CS pos: 36-37. VNS-LS. Pr: 0.4700	LSEEDRNVLKMKVAPIIEECSKEFQVTGDEIDAAVKASSTNNIKPCFLGCVFKKS	55	3	6055.06	6058.99	Pheromone/general odorant binding protein		General odorant-binding protein 28a-like	Spodoptera litura (Asian cotton leafworm)	4e-19	208	55.8
Other	Other	YES	TRINITY_DN15434_c0_g1_i2.p1	-	153.52	4.44631e-16	2	2	0.08	-	-	-	4	4	0.21	25775	4633.57	CGGTAGTCAGCAGTCGTGCAGTACACAAGGACAGTAATCGCTGGCTAGTGGTTCGAGATGTTGGTAAAAACCGTATTTTTCGTCTTCTTGGCTGTGGCCGTACTGGCCGACCATCCCTTGATAAAGGATAAGAGTCAGGAACTCAAACAGTTGCTAACTGAACAATGCAAGAAGAACAATGCTGAAGATAAAGTACCAGGTATTGAGAACTCCATAACTACTTTCACGGAGTGCATTCGTAATCTTGTCAACGTACAGGAGCTAAGGAAAGAAATTAACGACGCCAAACCCAACGGCGCCCTCGACGAGGTGTTCAAGAAGTACTGCGCGAAAACACCACAGTTGAAGACATGTCTCCACACTCTGATGGATGGCGTGAGTCCTTGCGTGGACCCCAGC…	TRINITY_DN15434_c0_g1_i2.p1	MLVKTVFFVFLAVAVLADHPLIKDKSQELKQLLTEQCKKNNAEDKVPGIENSITTFTECIRNLVNVQELRKEINDAKPNGALDEVFKKYCAKTPQLKTCLHTLMDGVSPCVDPSAQEQFNSAKNSTDQLIDFICYKDGDRIALFIADGGPECFQSKVEEMKQCTDKFKENLGPIQNIKSLTLQEKCAKFDELSTCVVNKLETCTNPTPANMAESLLKYIRKGSPCDSALPK	0.991961	CS pos: 17-18. VLA-DH. Pr: 0.9239	DHPLIKDKSQELKQLLTEQCKKNNAEDKVPGIENSITTFTECIRNLVNVQELRKEINDAKPNGALDEVFKKYCAKTPQLKTCLHTLMDGVSPCVDPSAQEQFNSAKNSTDQLIDFICYKDGDRIALFIADGGPECFQSKVEEMKQCTDKFKENLGPIQNIKSLTLQEKCAKFDELSTCVVNKLETCTNPTPANMAESLLKYIRKGSPCDSALPK	214	12	23896.9	23912.4	Protein of unknown function DUF1397		27 kDa hemolymph protein	Galleria mellonella (Greater wax moth)	4e-88	684	57.1	P83632
Other	Other	YES	TRINITY_DN85_c0_g1_i4.p1	-	209.07	1.2388e-21	16	16	0.37	11	11	0.37	-	-	-		515.34	TGTACAACAACGAGCAGCACAATGAAGACAGTGAAAACTTTCGTGTACTTCGCCCTCCTGGCCTGCGCCGTCCTCGCTGTCGCTGCCAACAGACAAAGGGCCCTCGACTCCGCTGTTATTAAAACTCTCGCCGGCGGCGGCCTCGGCTAGTCCGTGCCGCTTTCATCTCGGACACACTAACCACCGGCTTCTGTGGATTATATGCTCCTTGAATTTCATTTCATATATATTATGCATTATTATAACTTATCTAAGTTAAGTATTGTGTAATAAAAGCCAAGCGGTGGGTGAAAAAAAAAAAAAAAAA	TRINITY_DN85_c0_g1_i4.p1	CTTTSSTMKTVKTFVYFALLACAVLAVAANRQRALDSAVIKTLAGGGLG	0.582247	CS pos: 28-29. AVA-AN. Pr: 0.2373	ANRQRALDSAVIKTLAGGGLG	21	0	2067.15	2068.36	None predicted		Putative permease	Rahnella aquatilis	7.6	70	70.6
Other	Other	YES	TRINITY_DN85_c0_g1_i2.p2	-	170.44	9.03649e-18	10	10	0.33	7	7	0.33	-	-	-		484.95	TGTACAACAACGAGCAGCACAATGAAGACAGTGAAAACTTTCGTGTACTTCGCCCTCCTGGCCTGCGCCGTCCTCGCTGTCGCTGCCAACAGACAAAGGGCCCTCGACTCCAAGGTTTTGGAATCTCTCATCGGCGGCGGCCTCGGCTAGTCCGCGCCGCTTTCATCTCGGACACACTAACCACCGGCTTCTGTGGATTCTGTGAACCTTGAATTTCATTTCATATATATTATAAGTATTGGTTAATTTTAAAAAAAAAAAAAAA	TRINITY_DN85_c0_g1_i2	CTTTSSTMKTVKTFVYFALLACAVLAVAANRQRALDSKVLESLIGGGLG	0.593565	CS pos: 28-29. AVA-AN. Pr: 0.2443	ANRQRALDSKVLESLIGGGLG	21	0	2153.19	2154.45	None predicted		GPI ethanolamine phosphate transferase 1	Fusarium phyllophilum	6.9	68	100
Other	Other	YES	TRINITY_DN10809_c0_g1_i7.p1	-	142.67	5.40754e-15	-	-	-	-	-	-	1	1	0.11	15063	343.45	CAAAATATCACTTGAGAATATGTGTATCATTGAATGTCTGTCCACGTGGAACAAAACGATTGTGCATCGTGTACAAATGTGTTATGTTCATTGTATTTTTCAGTGTGAATATGTTTCTCTGAGAACTTAGCATTCGTCACAGCTATTTGCTCAGCTGGCTCGTCGAACAACAACCAATGAACAATATATTTAAATGAAAATTTATTTTCTTGAATATCAGTTAAGTCTCATCAGTTTGTTGCGCACTCTGCTACCAGTACAGTTTATTACATGTAATAAAACCATCGCCTAGAAATGGCGACCACGATTCTAATAACATTTTTATTGGCCGGCATCGCATACGGTCATCCTGACGACGATGCATACTATGGATTTGGACCAAACATGTTTCCAGATTTT…	TRINITY_DN10809_c0_g1_i7.p1	MATTILITFLLAGIAYGHPDDDAYYGFGPNMFPDFPTKFNYFMPPPPPPPVFQPFPNFEPFRPVNPYVFPDINSDTMKNFVPAEGQHYVGVSSSSQSFSSNVNGVKTSGGKVSSLTNIDGNVDEQKLAFHKNDPPKP	0.988774	CS pos: 17-18. AYG-HP. Pr: 0.9048	HPDDDAYYGFGPNMFPDFPTKFNYFMPPPPPPPVFQPFPNFEPFRPVNPYVFPDINSDTMKNFVPAEGQHYVGVSSSSQSFSSNVNGVKTSGGKVSSLTNIDGNVDEQKLAFHKNDPPKP	120	0	13303,31	13311.8	Non predicted	disorder prediction	Seroin isoform X1	Galleria mellonella (greater wax moth)	3.9e-11	163	41.6	A0A6J3C8K9
Other	Other	YES	TRINITY_DN85_c0_g1_i3.p1	-	191.16	7.65597e-20	10	10	0.37	6	6	0.37	-	-	-		255.61	TGTACAACAACGAGCAGCACAATGAAGACAGTGAAAACTTTCGTGTACTTCGCCCTCCTGGCCTGCGCCGTCCTCGCTGTCGCTGCCAACAGACAAAGGGCCCTAGACTCCGCTGCTATTAAAACTCTCGCCGGCGGCGGCCTTGGCTAGTCCGCGCCGCTTTCATCTCGGACACACTAACCACCGGCTTCTGTGGATTCTGTGAACCTTGAATTTAATTTCATATATATTATGCACTATTTTATTTTTTGTATAAAATAAACGATTGATTCATTTTAAAAAAAAAAAAAAA	TRINITY_DN85_c0_g1_i3.p1	CTTTSSTMKTVKTFVYFALLACAVLAVAANRQRALDSAAIKTLAGGGLG	0.582487	CS pos: 28-29. AVA-AN. Pr: 0.2330	ANRQRALDSAAIKTLAGGGLG	21	0	2039.12	2040.31	None predicted		G domain-containing protein	Botryobasidium botryosum FD-172 SS1	2.7	73	80		on-specific serine/threonine protein kinase	Sinosporangium siamense	6.9	69	76.5	A0A919V8V7
Other	Other	YES	TRINITY_DN152_c14_g1_i2.p1	-	112.41	5.74116e-12	3	3	0.13	-	-	-	1	1	0.04	39354	185.33	CGTCAGCCAAAGGTCGCATAGTGTCGGCTACACAACGCGAGCGCAGAGATCACTAGTGCCCCGGGTTCGCGCTAGATACAACGTACCAAATCATTTTCAACATGAAACTGATAATTGCACTTCTTGTTATTGTGGCTGCGTGTCACGCTGACGATCTGTCACACGCCGCCGGCCAGATCTTCAATAATATACTGCCGAACTTAATCGGCAATCATGTGACCGGACAACAAGGAAATACCGCGGGAAACACACTCCAACAGATAGGAACAGTTGTGGGCGGCGTCGTGGACTATGCCAAAAAGAAGAGTTACGAAGACATGCTGCGTCAGATCCAGGACTCGACAACCGACGAGGATCTTTTGCGTGTCAGCGAGGAAATGTTCAATACTGACATTAATA…	TRINITY_DN152_c14_g1_i2.p1	MKLIIALLVIVAACHADDLSHAAGQIFNNILPNLIGNHVTGQQGNTAGNTLQQIGTVVGGVVDYAKKKSYEDMLRQIQDSTTDEDLLRVSEEMFNTDINNAFNFIQVNLQGKTSPMSKNDEAASNLLSVPENVWNGPTIRPFVALFDNYHKNVIRPEFVTPNEETEQTTYINTILATGPIRSLMTFLTSKGLTQMNEYSEQVELLRKIWFTKYARHWTGLCKCSCAFENIFMAELKSNDVLGLHSWLFFAKREMDRKANYLGYVDKLDLSGKGLILKQHSVLSETKDAPEVTMFVGTSPELEMALYTMCFMARPDRPCKLHYNNVPFTIQTKTLKSDNLLLIDTAYPVF	0.999563	CS pos: 16-17. CHA-DD. Pr: 0.9330	DDLSHAAGQIFNNILPNLIGNHVTGQQGNTAGNTLQQIGTVVGGVVDYAKKKSYEDMLRQIQDSTTDEDLLRVSEEMFNTDINNAFNFIQVNLQGKTSPMSKNDEAASNLLSVPENVWNGPTIRPFVALFDNYHKNVIRPEFVTPNEETEQTTYINTILATGPIRSLMTFLTSKGLTQMNEYSEQVELLRKIWFTKYARHWTGLCKCSCAFENIFMAELKSNDVLGLHSWLFFAKREMDRKANYLGYVDKLDLSGKGLILKQHSVLSETKDAPEVTMFVGTSPELEMALYTMCFMARPDRPCKLHYNNVPFTIQTKTLKSDNLLLIDTAYPVF	333	5	37687.9	37663.8	Poly(U)-specific endoribonuclease		Endoribonuclease	Vanessa tameamea (Kamehameha butterfly)	0	1621	90.4	A0A8B8HVY3
Other	Other	YES	TRINITY_DN211_c0_g1_i3.p2	-	158.59	1.38357e-16	7	7	0.28	-	-	-	-	-	-	14848	168.75	ATAGTGTTGAGTGACTTCGGAAGAAAATGCTGAATTAATTTTGTTGAGTACGTGATATCTTAGTTTTAATAATGTTTTTATATTATTCAAAGATTAATAATTTCTTGGAATATTTATGTTATGTATAATTGTTCTGATAAGTCTATTATTAGGGTCGAGAAGTTATCTTTATAATATATTCGTTCTTGAGAATTCAGTTACTAGAAAATTTTAGAGAAGACACACCGATCTTGTGCATCCAACATGATATTCAAAATTTACGTTTTGTTTGGTTTAATTTTAATATGTCAAAATTACTTTGTCGATTGTAGTTTTGGTAACCTTATGAATAATATTGATAATAATATTGACAAAGGGAGACAAGCTGTGAGAGACTTTCTAGGTTTGAATTCTGAAAAA…	TRINITY_DN211_c0_g1_i3.p2	MIFKIYVLFGLILICQNYFVDCSFGNLMNNIDNNIDKGRQAVRDFLGLNSEKNQEYSEASNSKATEVHKSVMTEEMVQESKDNASITTSQSLPTTMTAPKNNSSKSDENGRENLGAGCSPGYLRTADGRCKPVY	0.874892	CS pos: 22-23. VDC-SF. Pr: 0.6465	SFGNLMNNIDNNIDKGRQAVRDFLGLNSEKNQEYSEASNSKATEVHKSVMTEEMVQESKDNASITTSQSLPTTMTAPKNNSSKSDENGRENLGAGCSPGYLRTADGRCKPVY	112	2	12199.8	12207.3	Paralytic/GBP/PSP peptide		Growth-blocking peptide, long form	Mythimna separata (Oriental armyworm) (Pseudaletia separata)	1.4e-09	146	30	Q27913
Other	Other	YES	TRINITY_DN15782_c0_g1_i1.p1	-	270.43	9.05733e-28	-	-	-	-	-	-	5	5	0.31	23158	163.32	CCGGTGTATCGAGCAACGAGATCCATTCGCTGCGAAACCTCACGCTGATAAATACGGGAAAATGTTCAAGGCAGTGGTGTTATTAGCTGCAGTGGCACTAGCAACAGCTGAAAATGATTGCAATGGTGAAGACGTCACTAAAGCAATTGTCCACCTCGAAGGTGGCAACGTGAAAGGGAGCGTCTTCTTCACGCAACAAGACGATGGCAAGATCCGCGTTACTGGCACTATAGAGGGCATGAATCCTGGAATGTACGGCTTTCATATTCACGAAAAGGGAGACCTGGGCCAGGGATGCTTATCAGCCAAAGGTCATTTCAACCCTGATAATAATGACCATGGCCATCCAGATGACGAAATCCGCCACGCCGGTGATCTCGGTAATATAATCTTCAACGA…	TRINITY_DN15782_c0_g1_i1.p1	RCIEQRDPFAAKPHADKYGKMFKAVVLLAAVALATAENDCNGEDVTKAIVHLEGGNVKGSVFFTQQDDGKIRVTGTIEGMNPGMYGFHIHEKGDLGQGCLSAKGHFNPDNNDHGHPDDEIRHAGDLGNIIFNDSKVANLDFVDKQIALRGRYSIVGRALVLHEKHDDFGKTDHPDSKKTGNAGGRVACGVVGILKSSAATSAASSLLLATVIIRAFI	0.588891	CS pos: 36-37. ATA-EN. Pr: 0.4608	ENDCNGEDVTKAIVHLEGGNVKGSVFFTQQDDGKIRVTGTIEGMNPGMYGFHIHEKGDLGQGCLSAKGHFNPDNNDHGHPDDEIRHAGDLGNIIFNDSKVANLDFVDKQIALRGRYSIVGRALVLHEKHDDFGKTDHPDSKKTGNAGGRVACGVVGILKSSAATSAASSLLLATVIIRAFI	181	3	19259.6	19271.5	Superoxide dismutase (Cu/Zn) / superoxide dismutase copper chaperone	-	Superoxide dismutase [Cu-Zn]	Trichoplusia ni (Cabbage looper)	5.8e-72	571	60.8	A0A7E5WPN0
Other	Other	YES	TRINITY_DN85_c0_g1_i1.p1	-	142.14	6.10942e-15	6	6	0.35	2	2	0.35	-	-	-	4947	51.45	TGTACAACAACGAGCAGCACAATGAAGACAGTGAAAACTTTCGTGTACTTCGCCCTCCTGGCCTGCGCCGTCCTCGCTGTCGCTACCAATAGACAAAGAGCAATCGACCCCGCCGTTTTGGGATCTCTCGCCGGCGGCGGTATCGGCTAGTCCGCGCCGCTTTCATCTCGGACACACTAACCACCGGCTTCTGTGGATTCTGTAAACCCTGAATTTCATTTCATATATATTATGCCCTGTTGTAACTTAAGTATAAAATACACTATTGATTGATTTTAAAAAAAAAA	TRINITY_DN85_c0_g1_i1.p1	CTTTSSTMKTVKTFVYFALLACAVLAVATNRQRAIDPAVLGSLAGGGIG	0.557971	CS pos: 28-29. AVA-TN. Pr: 0.2313	TNRQRAIDPAVLGSLAGGGIG	21	0	2022.1	2023.28	None predicted		PepSY domain-containing protein	Sphingobium sp. SCG-1	1.4	75	63.6		-	-	-	-	-
Other	Other	YES	TRINITY_DN174_c1_g1_i1.p2	-	164.97	3.1842e-17	7	7	0.26	1	1	0.26	-	-	-	11075	51.41	ACTCCCAAGCCCGTTCCCTTGGCTGTGGTTTCGCTAGAGAGTAGCTGTGTACGAGTGGTGATCCAACAACATGGACAAAATTCTGATCTTCACCAGCGCACTTCTCTTACTGTCTGCGCTGACTCAGTCAGCACCAGCCGACCAGAAACCAGCTGAACTGGATAATGAAGACTTGGCAACAGCGGAGAAAGATGATTTGAAAACAGCTGCTTCGCACTGGGGTGGGCACTACGGTGGGTGGGGCGGCCATTATGGCAGCCATTGGGGCGGCTACTACCCCTCGTATAGTTACTGGGGTTGGCCCAGCTATGGATACGGCTATTGGCCATATGGCGGATACTATGGTCACCACGGATATTGGTGGTAACCCACTGCATTAAAATTAGGTATTTTAGTTTG…	TRINITY_DN174_c1_g1_i1.p2	MDKILIFTSALLLLSALTQSAPADQKPAELDNEDLATAEKDDLKTAASHWGGHYGGWGGHYGSHWGGYYPSYSYWGWPSYGYGYWPYGGYYGHHGYWW	0.999074	CS pos: 20-21. TQS-AP. Pr: 0.6413	APADQKPAELDNEDLATAEKDDLKTAASHWGGHYGGWGGHYGSHWGGYYPSYSYWGWPSYGYGYWPYGGYYGHHGYWW	78	0	8908.85	8914.45	Non predicted	-	Shematrin-like protein 2	Trichoplusia ni (Cabbage looper)	5.5e-51	388	73.6	A0A7E5VM36	Shematrin-like protein 1	Pinctada maxima (Silver-lipped pearl oyster) (White-lipped pearl oyster)	1.9e-06	119	55.6	P86949
Other	Other	YES	TRINITY_DN988_c0_g1_i13.p3	-	175.88	2.58226e-18	7	7	0.24	1	1	0.19	1	1	0.15	8920	39.07	CAGGTACTTGCAGTCAGCTACAAATCAGGAACCAGTAACCATCAGCAATAATCATGAAGACAATAATTTGTTTTGCTCTTTTGATCGCTGCTGCTCTATGCATGCCCACTGACTTGAGTATCGTAATAAAGGATGCAGGTAGCACTGACGTGTCGTCTCTATCATCCCCAAAAGACTGCAGTAACGGTAGCACAGACGAATCAAGTGGCTCCTCCGCAGCCAGCAGCTTAAACAGTAGCACAAACGAATCAAGTGGCTCTTCCTCAGGCAGCAGCTCAAACGGTAGCACACACGGATCAAGTGGCTCTTCCTCAGGCAGCAGCTCAAACGAGTAGCACAAGACGGACGAATCAAGTGGCTCTTCCTCAGGCAGCAGCTCAAACAGTAGCACAGACGAAT…	TRINITY_DN988_c0_g1_i13.p3	MKTIICFALLIAAALCMPTDLSIVIKDAGSTDVSSLSSPKDCSNGSTDESSGSSAASSLNSSTNESSGSSSGSSSNGSTHGSSGSSSGSSSNE	0.995047	CS pos: 16-17. ALC-MP. Pr: 0.6510	MPTDLSIVIKDAGSTDVSSLSSPKDCSNGSTDESSGSSAASSLNSSTNESSGSSSGSSSNGSTHGSSGSSSGSSSNE	77	1	7238.05	7242.25	Non predicted	disorder prediction	Putative uncharacterized protein DDB_G0277255	Dictyostelium discoideum (Social amoeba)	3.5e-11	151	46.8	Q86K40
Other	Other	YES	TRINITY_DN211_c0_g1_i1.p2	-	158.59	1.38357e-16	7	7	0.28	-	-	-	-	-	-	14848	31.63	AACAGAATCTGATGGTTCTGGCACAGAGTAAAAATTCTCAGTCGGTTTCGTGAAATATATACCGCTGACCGTTCTAATTATATTCCGCAAATGTTGTTTTGCCACCATCAATAGAGATTAGAAGAATATTATACCATAAATATTATATAAAAAAATATGTATTAAAATATACAACATGATTGGGATTCTTATCTGACATAAATAGCCCGGATGGCAAGTGTTGGTTGATAAACGGACTGTAGTCACTGATATTTTCTAGCATTGTAAAATGAATTCCATGCTAACGGGTTTTATTGTGTTCATTGTTTTGGCCTACTTGTCAGCTCACGCCGCTGCTTATTCGTCAAGTCAGTTTTTACTGGATATATTTGGTAATCCCGTGTCTGACCTCGAGAATAC…		MIFKIYVLFGLILICQNYFVDCSFGNLMNNIDNNIDKGRQAVRDFLGLNSEKNQEYSEASNSKATEVHKSVMTEEMVQESKDNASITTSQSLPTTMTAPKNNSSKSDENGRENLGAGCSPGYLRTADGRCKPVY		CS pos: 22-23. VDC-SF. Pr: 0.6465	SFGNLMNNIDNNIDKGRQAVRDFLGLNSEKNQEYSEASNSKATEVHKSVMTEEMVQESKDNASITTSQSLPTTMTAPKNNSSKSDENGRENLGAGCSPGYLRTADGRCKPVY	112	2	12199.8	12207.3	Paralytic/GBP/PSP peptide		Growth-blocking peptide, long form	Mythimna separata (Oriental armyworm) (Pseudaletia separata)	1.4e-09	146	30	Q27913
Other	Other	YES	TRINITY_DN988_c0_g1_i1.p2	-	175.88	2.58226e-18	7	7	0.17	1	1	0.14	1	1	0.11	12579	14.76	ACGAATCAAGTGGCTCTTCCTCAGGCAGCAGCTCAAACGATTAACAAAAATAAATCAAGTGGCTCCTCCTCAGCCAGCAGCTCAAACGGTAGCACAGACGGATCAAGTGGCTCTTCCTCAGGCAGCAGCTCAAACGGTAGCACAGACGGATCAAGTGGCTGTTCCTCAGGCAGCAGCTCAAACAGTAGCACAGACGGATCAAGTGGCTCTTCCTCAGGCAGCAGCTCAAACGTTAACAAAAATAAATCAAGTGGTTCCTCCTCAGCCAACAGCTCAAACGGTAGCACAGACGGATCAAGTGGCTCTTCCTCAGGCAGCAGCTCAAACGATTAACAAAAATAAATCAAGTGGCTCCTCCTCAGCCAGCAGCTCAAACGGTAGCACAGACGGATCAAGTGG…	TRINITY_DN988_c0_g1_i1.p2	MKTIICFALLIAAALCMPTDLSIVIKDAGSTDVSSLSSPKDCSNGSTDESSGSSAASSLNSSTNESSGSSSGSSSNAAQTVAQTDESSGSSSGSSSNSSTDESSGSSAASSLNSSTNESSGSSSGSSSNAQT	0.995047	CS pos: 16-17. ALC-MP. Pr: 0.6510	MPTDLSIVIKDAGSTDVSSLSSPKDCSNGSTDESSGSSAASSLNSSTNESSGSSSGSSSNAAQTVAQTDESSGSSSGSSSNSSTDESSGSSAASSLNSSTNESSGSSSGSSSNAQT	116	1	10894.6	10900.8	Non predicted	disorder prediction	REJ domain-containing protein	Ajellomyces capsulatus (strain NAm1 / WU24) (Darling's disease fungus) (Histoplasma capsulatum)	1.6e-20	223	45.5	A6RDA9
Other	Other	YES	TRINITY_DN339_c0_g1_i2.p1	-	309.55	1.10917e-31	-	-	-	-	-	-	4	4	0.43	16383	10.64	CAGTTGCGATAAAAGGGCGCGAATATTGAACTTCGACTCAGTCTTGCCGCGGCGACGACGCGAAATTGTCAAAAAACCGAAAAGAACATTTTTTTATAATATTTTTTTTTCTAAAAGACGAGGCACTCGTAAGGTGTTGTCAATATGAAATACATAATTGCGTTCGCCGTTGTCGCTCTGGTTTTCGCTGCGGAGGAGGCCAAAGATGATGAAAGGCAGAAGACTTACAGACGGCTCATTCCTGCTGACGTATTGAGAGATTTCCCCGGAATGTGCTTCGCGTCTACTAGATGCGCAACTGTCGAGCCCGGCAACACATGGGAATTATCTCCGTTCTGCGGTCGCAGCACTTGCGTCGTCAGCGAGGACCAGCCCCCGAGGCTGTTGGAACTGGTCGAG…	TRINITY_DN339_c0_g1_i2.p1	MKYIIAFAVVALVFAAEEAKDDERQKTYRRLIPADVLRDFPGMCFASTRCATVEPGNTWELSPFCGRSTCVVSEDQPPRLLELVEDCGPLPLANPKCKLDSEKTNKTAPFPACCPIFTCEDGVKLEYPELPTPPPEGEEKKEEEKKV	0.996709	CS pos: 15-16. VFA-AE. Pr: 0.6007	AEEAKDDERQKTYRRLIPADVLRDFPGMCFASTRCATVEPGNTWELSPFCGRSTCVVSEDQPPRLLELVEDCGPLPLANPKCKLDSEKTNKTAPFPACCPIFTCEDGVKLEYPELPTPPPEGEEKKEEEKKV	132	9	14726.1	14735.8	Non predicted	Single domain Von Willebrand factor type C domain	Single domain containing protein	Heliothis virescens (Tobacco budworm moth)	2.4e-85	648	88.6	A0A2A4JCY1
Other	Other	YES	TRINITY_DN352_c0_g1_i11.p4	-	143.59	4.37522e-15	5	5	0.46	-	-	-	-	-	-	6586	10.4	GTTTTTTTATTGTCGTGAATAATATAACATACAACAATGAACAAGCTAACGATCCTGTTGGTGTTGGTCGCTTTGGTCACCATCACCATGGCCAAACCTCAAGTAAACGTGGTAGACGGTGAAGAACCAGTAAAAGTCGTTGATGGTGAAAATCAAGTGAACGTTGTGGATGGCGAACACCAAGTGAACGTTGTGGACGGTGAACAAGAAGGTAATTTTTAAGACCCATTTAAGTGTTACCATATCAATTCATATATAAATTACCAGTAGAGTAGAGCAGACTTTACCGCTTAGCTAATGAGAAGTCGTAAGATATAACAGAAATAATTTATTAAAATTTAATGTTACGCATTATATAATTATATTATACAAATTACGCAATTTATAAATTATATCAGC…	TRINITY_DN352_c0_g1_i11.p4	MNKLTILLVLVALVTITMAKPQVNVVDGEEPVKVVDGENQVNVVDGEHQVNVVDGEQEGNF	0.998474	CS pos: 19-20. TMA-KP. Pr: 0.8813	KPQVNVVDGEEPVKVVDGENQVNVVDGEHQVNVVDGEQEGNF	42	0	4543,17	4545.85	Non predicted	-	Uncharacterized protein	Trichoplusia ni (Cabbage looper)	2.3e-08	130	58.5	A0A7E5VB90
Other	Other	YES	TRINITY_DN339_c0_g1_i1.p1	-	309.55	1.10917e-31	-	-	-	-	-	-	4	4	0.42	16610	6.07	GCGAGAATCAAACTTTTGATTTAGTCTTACCTTGGTGCCGAAGCGTACTGTCAAAAAGCGCGAGACGTTTTTTTATTTTTTTTTTTAATTTAAATCTCGGCACTCGTAAGGTGTTATCAAAATGAAATACATAATCGCGTTCGCTATTGTCGCGCTAGTTTTTGCCGCTGAGGACAAGAAAAATGAAGAAGCAGAGCGACTGAAGACTTACAAACGGCTTATCCCAGCTGATGTGTTGAGAGATTTCCCCGGAATGTGCTTCGCGTCTACTAGATGCGCAACTGTCGAGCCCGGCAACACATGGGAATTATCTCCGTTCTGCGGTCGCAGCACTTGCGTCGTCAGCGAGGACCAGCCCCCGAGGCTGTTGGAACTGGTCGAGGACTGCGGACCTCTGCC…	TRINITY_DN339_c0_g1_i1.p1	MKYIIAFAIVALVFAAEDKKNEEAERLKTYKRLIPADVLRDFPGMCFASTRCATVEPGNTWELSPFCGRSTCVVSEDQPPRLLELVEDCGPLPLANPKCKLDSEKTNKTAPFPACCPIFTCEDGVKLEYPELPTPPPEGEEKKEEEKKV	0.996307	CS pos: 15-16. VFA-AE. Pr: 0.7570	AEDKKNEEAERLKTYKRLIPADVLRDFPGMCFASTRCATVEPGNTWELSPFCGRSTCVVSEDQPPRLLELVEDCGPLPLANPKCKLDSEKTNKTAPFPACCPIFTCEDGVKLEYPELPTPPPEGEEKKEEEKKV	134	9	14939.3	14949.1	Non predicted	Single domain Von Willebrand factor type C domain	Single domain containing protein	Heliothis virescens (Tobacco budworm moth)	2.3e-83	635	88.7	A0A2A4JCY1
Other	Other	YES	TRINITY_DN17627_c0_g1_i1.p1	-	50.1	9.77237e-06	1	1	0.14	-	-	-	-	-	-	8890	2.76	GCAGTCAACTCGGGACGTCGTGCAAACCTAACTAACTATACAAGATGAACAAGCTCTTGATTCTACTTCTGGCTATTTGCCTTGTAAACGTTCACGCCTTCGTGAGACGTGATGCTCCTACTAGTGAAAATATCTTGGAAAAAGCAAAAAAAGACTTAACAGAGATGGGTGAAAAGATAAAAGAAAGTTTTAAACCCGAAGAAATTAAGAAGAATTTCAACGAGTTCGTTGATAATGTTCAAAAAACTTTCGGCGGGGATACAAACGCACCGAAACAATGAGACAACACCCAAAAATGAATTTATGTCATAATCATTCACTGTAATAACATTTTAC	TRINITY_DN17627_c0_g1_i1.p1	MNKLLILLLAICLVNVHAFVRRDAPTSENILEKAKKDLTEMGEKIKESFKPEEIKKNFNEFVDNVQKTFGGDTNAPKQ	0.997119	CS pos: 18-19. VHA-FV. Pr: 0.9489	FVRRDAPTSENILEKAKKDLTEMGEKIKESFKPEEIKKNFNEFVDNVQKTFGGDTNAPKQ	60	0	6912.54	6916.78	Non predicted	-	Anionic antimicrobial peptide 2-like	Spodoptera litura (Asian cotton leafworm)	2e-09	131	41.9	A0A9J7IV52
Other	Other	YES	TRINITY_DN211_c0_g1_i2.p2	-	158.59	1.38357e-16	7	7	0.28	-	-	-	-	-	-	14848	1.21	CATGCTTAAACTTGCTTTATCTGATAACATACAAAACGAGTATATTCGTAAAAGTATCACGGTCATCAACATAAATTATATCAAGTTTGGTGAGCCTCAAGAATTGTGGATGCAGAGTGGGGGCCCTGAGCATATATGTAGAGCCTCTCGGGGAAAAAGATAATATGAGAAGCATATATCGCAGTGAGCAGTGATGAGGGAGTGACTTTAACCACGGGGGTTATTCAAGAAGACGGGGCACTGAGGTACCGGGAAAGCTTAAGTGGGATCCCGAAGTGCCTTTTTTGTCTCGATGCTGACCAGCGCAGAGATTTTATTTCGTTACCGAAGGTTTCAATAATAGTGTTGAGTGACTTCGGAAGAAAATGCTGAATTAATTTTGTTGAGTACGTGATATCT…		MIFKIYVLFGLILICQNYFVDCSFGNLMNNIDNNIDKGRQAVRDFLGLNSEKNQEYSEASNSKATEVHKSVMTEEMVQESKDNASITTSQSLPTTMTAPKNNSSKSDENGRENLGAGCSPGYLRTADGRCKPVY		CS pos: 22-23. VDC-SF. Pr: 0.6465	SFGNLMNNIDNNIDKGRQAVRDFLGLNSEKNQEYSEASNSKATEVHKSVMTEEMVQESKDNASITTSQSLPTTMTAPKNNSSKSDENGRENLGAGCSPGYLRTADGRCKPVY	112	2	12199.8	12207.3	Paralytic/GBP/PSP peptide		Growth-blocking peptide, long form	Mythimna separata (Oriental armyworm) (Pseudaletia separata)	1.4e-09	146	30	Q27913
Other	Other	YES	TRINITY_DN15617_c0_g1_i3.p1	-	49.9	1.02329e-05	1	1	0.11	-	-	-	-	-	-	9609	0.95	CCTGATTCTGGCTGGGCTTATTGCCCTCGCATTGGGCGGAACTGTCCCAAGCAAGGTTACCTACAAGACGAAACCAGATGATTCAATTATGGCAAAAGAAACAGATAAAGATCTTAAAAGTGCTCAAGATTATATACGTCGACTGAACATCGTTTCTACTAAAGGACATCAAACAAATGGCACTACTGAGTTTGTGGAGGAGAAGGGTGATCCCCAGGAATACTGGAGCAACCAAAAATTAGTATTGTGTGAGGCGTTGCTGAG	TRINITY_DN15617_c0_g1_i3.p1	LILAGLIALALGGTVPSKVTYKTKPDDSIMAKETDKDLKSAQDYIRRLNIVSTKGHQTNGTTEFVEEKGDPQEYWSNQKLVLCEALL	0.732534	CS pos: 16-17. TVP-SK. Pr: 0.2458	SKVTYKTKPDDSIMAKETDKDLKSAQDYIRRLNIVSTKGHQTNGTTEFVEEKGDPQEYWSNQKLVLCEALL	71	1	8129.1	8134.12	Non predicted	-	THO complex subunit 2	Arctia plantaginis (wood tiger moth) phalaena plantaginis)	2.8e-33	298	81.2	A0A8S0ZSC9
Secapin-like peptides	Secapin-like peptides	YES	TRINITY_DN5275_c2_g1_i1.p1	U-TPTX1-TP1	260.68	8.55067e-27	19	19	0.29	14	14	0.45	-	-	-	7311	231.62	CAGATCCTGTACGTATCATACATTTTCTGAACTCGTACAGTAACCATGAAGGGTGCTTTGAAGACTATCCTTGTGCTTTGCTTTATCCTGCACGTAATTAATTGCGTGACGGCGGACCACGAAACAGATCTCGATGACAGCAATGTACCGAGAATTGGTCGACACATTATTGACGCACCAAAAAGAGGGTGCCCCGAAGGCTACAGGAAAGATCACCAAGGAAAGTGTAGAGAGGTTTTATAAGGATAATTTAAAGAAGAAGATCTTTACAACATTGTGAATATCTAAACCTTTGAATAAATGTAATTTTTGTGAATAAAAAAAAAAAAAAACAAAATAAAAAGGGAAGGAAAAAGAACCGGAAAAGAGTGGAAAAAGAGAATAGGAA	TRINITY_DN5275_c2_g1_i1.p1	MKGALKTILVLCFILHVINCVTADHETDLDDSNVPRIGRHIIDAPKRGCPEGYRKDHQGKCREVL	0.997238	CS pos: 23-24. VTA-DH. Pr: 0.7842	DHETDLDDSNVPRIGRHIIDAPKRGCPEGYRKDHQGKCREVL	42	2	4822.37	4825.35	None predicted		U17-myrmicitoxin-Tb1f	Tetramorium bicarinatum	0.0089	91	81.2		-	-	-	-	-
Secapin-like peptides	Secapin-like peptides	YES	TRINITY_DN5275_c1_g1_i1.p2	U-TPTX1-Tp2	169.74	1.0617e-17	10	10	0.29	31	31	0.65	1	1	0.21	7513	92.99	CTCGTACAGTGACCATGAAGGGTACATTCATAACTATTCTTGTGCTTTGCTTTTTCCTGCACGTAATTAATTCCGTGTCGGCGGACCCCCAAATAGAACCCGAAGACCTTGAGGCACCGAGAGTTAGCCGAGCCCTCATGGACGTTCTGGGCTGTGCTGAAGGCTACATTAAAGACTCTCAAGGGACATGCAGGCAGCTTGTTGATTAATATTTGAATAAATGTAATTTTTTTGCATAAAAAAAAAAAAAAAAA	TRINITY_DN5275_c1_g1_i1.p2	RTVTMKGTFITILVLCFFLHVINSVSADPQIEPEDLEAPRVSRALMDVLGCAEGYIKDSQGTCRQLVD	0.992361	CS pos: 27-28. VSA-DP. Pr: 0.8210	DPQIEPEDLEAPRVSRALMDVLGCAEGYIKDSQGTCRQLVD	41	2	4514.17	4517.05	None predicted		Uncharacterized protein	-	-	-	-		-	-	-	-	-
Secapin-like peptides	Secapin-like peptides	YES	TRINITY_DN77_c0_g1_i1.p1	U-TPTX1-Tp3	168.03	1.57398e-17	11	10	0.34	7	5	0.61	2	1	0.3	8076	1.8	AACGAACTCAACGTCAATTATATTTAAAACTTGAAATTAATGACATTATCTTAACGATTATTAAGTGATATATGTAAATTTTTATTATAGTGCATTTCTCAGACATCAAACGTGTCAAGTTGGACTATATAAGCCCGAGTCACGTCCAGTAGAAGTATACACAGAGTCAGAACTCGTACCAGTAATCATGAACGGAGCGCTCAAAACTGTTATAGTACTTTGCTTCATTATGCAAATAGTAAATTGTCAGCGCGACGTTACACCGCAGGAGAAAGAGAAAGATGTGCACGTGGAATGGAAAGCTGACAATCCAGAAAGAAATGCAAGAAATATCGTTACCGGACCGTGCCCCGAAGGCCTGCGCAGAGATTCTAATGGAAAATGCAGACAGGACATTCC…	TRINITY_DN77_c0_g1_i1.p1	MNGALKTVIVLCFIMQIVNCQRDVTPQEKEKDVHVEWKADNPERNARNIVTGPCPEGLRRDSNGKCRQDIP	0.995081	CS pos: 20-21. VNC-QR. Pr: 0.9507	QRDVTPQEKEKDVHVEWKADNPERNARNIVTGPCPEGLRRDSNGKCRQDIP	51	2	5877.9	5881.49	None predicted		U17-myrmicitoxin-Tb1f	Tetramorium bicarinatum	2.6	74	54.2		Secapin	Trachymyrmex cornetzi	0.13	84	60.9
Secapin-like peptides	Secapin-like peptides	YES	TRINITY_DN77_c0_g1_i2.p1	U-TPTX1-Tp4	210.94	8.05378e-22	22	21	0.34	22	4	0.67	-	-	-	8150	16.03	AACGAACTCAACGTCAATTATATTTAAAACTTGAAATTAATGACATTATCTTAACGATTATTAAGTGATATATGTAAATTTTTATTATAGTGCATTTCTCAGACATCAAACGTGTCAAGTTGGACTATATAAGCCCGAGTCACGTCCAGTAGAAGTATACACAGAGTCAGAACTCGTACCAGTAATCATGAACGGAGCGCTCAAAACTGTTATAGTACTTTGCTTCATTATGCAAATAGTAAATTGTCAGCGCGACGTTACACCGCAGGAGAAAGAGAAAGATGTGCACGTGGAATGGAAAGATGACAATCCAACTAGAAATGCAAGAGGTCTCATTAACGTACCGTGCAGAAAAGGCTGGTTCAAAGACGAGTCTGGAATATGTAGAGAAATCTACTA…	TRINITY_DN77_c0_g1_i2.p1	MNGALKTVIVLCFIMQIVNCQRDVTPQEKEKDVHVEWKDDNPTRNARGLINVPCRKGWFKDESGICREIY	0.994879	CS pos: 20-21. VNC-QR. Pr: 0.9498	QRDVTPQEKEKDVHVEWKDDNPTRNARGLINVPCRKGWFKDESGICREIY	50	2	5951.95	5957.66	None predicted		Uncharacterized protein	Aedes aegypti (Yellowfever mosquito) (Culex aegypti)	3.1	73	50		-	-	-	-	-
Secapin-like peptides	Secapin-like peptides	YES	TRINITY_DN77_c0_g1_i3.p1	U-TPTX1-Tp5	214.36	3.66438e-22	22	21	0.34	28	10	0.69	3	2	0.28	8209	10.41	AACGAACTCAACGTCAATTATATTTAAAACTTGAAATTAATGACATTATCTTAACGATTATTAAGTGATATATGTAAATTTTTATTATAGTGCATTTCTCAGACATCAAACGTGTCAAGTTGGACTATATAAGCCCGAGTCACGTCCAGTAGAAGTATACACAGAGTCAGAACTCGTACCAGTAATCATGAACGGAGCGCTCAAAACTGTTATAGTACTTTGCTTCATTATGCAAATAGTAAATTGTCAGCGCGACGTTACACCGCAGGAGAAAGAGAAAGATGTGCACGTGGAATGGAAAGATGACAATCCAACTAGAAATGCAAGAGATATCGTTTATGCACCGTGCAATGATAAAAAGCAAGCCAAAGATGATGCTGGAATATGTAGAAAAAAATA…	TRINITY_DN77_c0_g1_i3.p1	MNGALKTVIVLCFIMQIVNCQRDVTPQEKEKDVHVEWKDDNPTRNARDIVYAPCNDKKQAKDDAGICRKKY	0.996243	CS pos: 20-21. VNC-QR. Pr: 0.9514	QRDVTPQEKEKDVHVEWKDDNPTRNARDIVYAPCNDKKQAKDDAGICRKKY	51	2	6010.97	6014.88	None predicted		U17-myrmicitoxin-Mri1b	Manica rubida (European giant red ant)	0.067	81	56.5		-	-	-	-	-
Secapin-like peptides	Secapin-like peptides	YES	TRINITY_DN77_c0_g1_i4.p1	U-TPTX1-Tp6	210.94	8.05378e-22	22	21	0.34	22	4	0.67	-	-	-	8150	8.66	AACGAACTCAACGTCAATTATATTTAAAACTTGAAATTAATGACATTATCTTAACGATTATTAAGTGATATATGTAAATTTTTATTATAGTGCATTTCTCAGACATCAAACGTGTCAAGTTGGACTATATAAGCCCGAGTCACGTCCAGTAGAAGTATACACAGAGTCAGAACTCGTACCAGTAATCATGAACGGAGCGCTCAAAACTGTTATAGTACTTTGCTTCATTATGCAAATAGTAAATTGTCAGCGCGACGTTACACCGCAGGAGAAAGAGAAAGATGTGCACGTGGAATGGAAAGATGACAATCCAACTAGAAATGCAAGAGGTCTCATTAACGTACCGTGCAGAAAAGGCTGGTTCAAAGACGAGTCTGGAATATGTAGAGAAATCTACTA…	TRINITY_DN77_c0_g1_i4	MNGALKTVIVLCFIMQIVNCQRDVTPQEKEKDVHVEWKDDNPTRNARGLINVPCRKGWFKDESGICREIY	0.997458	CS pos: 20-21. VNC-QR. Pr: 0.9498	QRDVTPQEKEKDVHVEWKDDNPTRNARGLINVPCRKGWFKDESGICREIY	50	2	5951.95	5955.66	None predicted		Uncharacterized protein	Aedes aegypti (Yellowfever mosquito) (Culex aegypti)	3.1	73	50		-	-	-	-	-
Secapin-like peptides	Secapin-like peptides	YES	TRINITY_DN77_c0_g1_i5.p1	U-TPTX1-Tp7	164.98	3.17687e-17	11	10	0.32	-	-	-	-	-	-	8473	7.65	AACGAACTCAACGTCAATTATATTTAAAACTTGAAATTAATGACATTATCTTAACGATTATTAAGTGATATATGTAAATTTTTATTATAGTGCATTTCTCAGACATCAAACGTGTCAAGTTGGACTATATAAGCCCGAGTCACGTCCAGTAGAAGTATACACAGAGTCAGAACTCGTACCAGTAATCATGAACGGAGCGCTCAAAACTGTTATAGTACTTTGCTTCATTATGCAAATAGTAAATTGTCAGCGCGACGTTACACCGCAGGAGAAAGAGAAAGATGTGCACGTGGAATGGAAAGCTGACAATCCAGAAAGAAATGCAAGAAATATCATTACTGCACCGAAGATTCCATGCCCCGAAGGCCAGCGCAGAGACTCAAATGGAAATTGCAGAAA…	TRINITY_DN77_c0_g1_i5.p1	MNGALKTVIVLCFIMQIVNCQRDVTPQEKEKDVHVEWKADNPERNARNIITAPKIPCPEGQRRDSNGNCRKVVR	0.995561	CS pos: 20-21. VNC-QR. Pr: 0.9509	QRDVTPQEKEKDVHVEWKADNPERNARNIITAPKIPCPEGQRRDSNGNCRKVVR	54	2	6274.2	6278.03	None predicted		U17-myrmicitoxin-Tb1f	Tetramorium bicarinatum	0.0043	92	55.6		Secapin	Trachymyrmex cornetzi	3.9e-05	103	69.6
Structural Proteins	Structural Proteins	YES	TRINITY_DN167_c0_g1_i12.p1	-	50,+E7301	#VALUE!	3	3	0.08	-	-	-	-	-	-	44672	573.17	TTTTGGTATTGGATTGGAAGAAAGTTTTAGACGGTACAGGGCACGTAATGTACCAATAACTTACATACAATATTCTGCATCGTTAGGTACCTAAAATAATGTAAATGAAATGTATAATAATTCGAGCGTAGCCATTGAATAAACTAGTTTAATTCACAGCTATTCGATATAAAACTCGTTCGTCCGCCATATTGGTCTGACATTTGACCGTTGCTAATTGTTGTTCAGTTCTGAGTGTTGTAACTCGCCGATAACACGGCGCAGCGCATGCGCGAGCCTTTCAATTCCATATTCGAAAAACAATTCCATATTCAAAATGCGGGTAGTTCACGTATTTTTGTTGGTATCTGCTGCGCTGTGTGTGAGCGCGCGTACCGCCACCAGACAGCAGTCAATTTC…	TRINITY_DN167_c0_g1_i12.p1	MRVVHVFLLVSAALCVSARTATRQQSISGQITSLTDKDARTKARAHSAFANAGRQAGVEAWRIENFNPVPVAQKDFGKFYKGDSYIVLKTTADKRNKLSWDIHYWIGSESSQDESGAAAILTVGLDDKFNGAAVQHRETLGHESQQFLSYFPSAIQYLNGGVGSGFNHVVTNAGAEKRMFQVKGKRNVRVRQVDPLISSMNKGDVFILDVGNDVYVYVADSAKNMERLKAISFANQVRDQDHSGRARVEIIDQYSSDVDYQKFFTALGSGTRDLIPEETAGGDDQAFEKTEEQSIVLSEVSDSSGKLKVTPLTKPYRQEQLKPQETYILDTVSGSIYVWIGKQATEKEKTEAMTKAQQYLTAKNYPSWVHIARVPQGSEPAIFKQYFTTWRDVGMSHTR…		CS pos: 18-19. VSA-RT. Pr: 0.5576	RTATRQQSISGQITSLTDKDARTKARAHSAFANAGRQAGVEAWRIENFNPVPVAQKDFGKFYKGDSYIVLKTTADKRNKLSWDIHYWIGSESSQDESGAAAILTVGLDDKFNGAAVQHRETLGHESQQFLSYFPSAIQYLNGGVGSGFNHVVTNAGAEKRMFQVKGKRNVRVRQVDPLISSMNKGDVFILDVGNDVYVYVADSAKNMERLKAISFANQVRDQDHSGRARVEIIDQYSSDVDYQKFFTALGSGTRDLIPEETAGGDDQAFEKTEEQSIVLSEVSDSSGKLKVTPLTKPYRQEQLKPQETYILDTVSGSIYVWIGKQATEKEKTEAMTKAQQYLTAKNYPSWVHIARVPQGSEPAIFKQYFTTWRDVGMSHTRIV	383	0	42774.8	42748.6	Villin/Gelsolin	-	Actin depolymerising venom protein gelsolin 1	Platymeris rhadamanthus (Red spot assassin bug)	7.8e-111	865	46.3	A0A6B9KZ40	Gelsolin like	Trichoplusia ni (cabbage looper)	0	1702	83.3	A0A7E5X5YZ
Structural Proteins	Structural Proteins	YES	TRINITY_DN7118_c0_g1_i1.p1	-	64.24	3.76704e-07	2	2	0.13	-	-	-	1	1	0.13	16643	89.64	TCTGTACGACATGGCGCATTTAACCGTTGCATTCGCCTTAGGGCTGTTCGTGTGCGCATACGCTGCTACAGAGCTTCAGCGCGTTCGCCGTAGTTACGGAGGTAATACCGGCGGCAGTGGAAGTGGCAACGGGGGTGGAATTGGCAGCGGCGGCGGATTCGGTGGCGGCGGCGGATTCGGTGGCGGCGGCGGTTATGGCGGCAGTTGCGGAAGCAGTGGAGGCGGATTTGGCGGCGGTTTCGGCAGTGGAGGCGGATTTGGCAGCGGCAGTGGTTTCGGAATTGGCAGCGGTATTGGTCGCGGGCTTGGTAGCGGCATTGGTCGCGGACTTAGCGGCATCAGTGTTGGCGGACTTGGCAGCGGCAGTGTAGGCGGCCTTGGTGCCGGAAGTGGTGGTGG…		LYDMAHLTVAFALGLFVCAYAATELQRVRRSYGGNTGGSGSGNGGGIGSGGGFGGGGGFGGGGGYGGSCGSSGGGFGGGFGSGGGFGSGSGFGIGSGIGRGLGSGIGRGLSGISVGGLGSGSVGGLGAGSGGGLRGGSGGELGGGSGSGLGGGTGGGLGGGTGGGVGGGTGGGLGGGTGGGLGGGTGGGVGGGTGGGLGGGTGG	0.984850	CS pos: 21-22. AYA-AT. Pr: 0.7734	ATELQRVRRSYGGNTGGSGSGNGGGIGSGGGFGGGGGFGGGGGYGGSCGSSGGGFGGGFGSGGGFGSGSGFGIGSGIGRGLGSGIGRGLSGISVGGLGSGSVGGLGAGSGGGLRGGSGGELGGGSGSGLGGGTGGGLGGGTGGGVGGGTGGGLGGGTGGGLGGGTGGGVGGGTGGGLGGGTGG	183	1	14361.7	14370	Non predicted	consensus disorder	Glycine-rich cell wall structural protein	Pieris macdunnoughi	7e-77	614	64.7	A0A821SVL8
Structural Proteins	Structural Proteins	YES	TRINITY_DN15933_c0_g1_i3.p1	-	132.42	5.72796e-14	5	5	0.06	-	-	-				146330	83.66	TGAACGATATACGAAACACGTTCTGTTTAAGTAATTAAAATAAATATTTTAGACGTGTCATACGAACGAATTTCGCATTCAATGAGACAATAATACATTCAACATGAGGATCATACATTTATTTCTTCTTGTATCCTTACTATGCTTAGTGAGCGCGAAATACTTGCCAAATCAAAACCCTTCACGGGCTCTGCTTAGGAAGATAAGATCGATAGATGAGTCGCAAGATTTTTTCGAAAATAAGAGCAATGAGTCTACTGATAATGACGATGTTAGTGACACTAGTAATGAAAACGATGATAGCTCAAACGAGTCAAAAGAATTAAAAGAACGCATAAAGCAAACAGAAAAAGAGGAACAACTCAATCAAGAAACGAAATCCGAGGAACAACAGCGTAA…	TRINITY_DN15933_c0_g1_i3.p1	MRIIHLFLLVSLLCLVSAKYLPNQNPSRALLRKIRSIDESQDFFENKSNESTDNDDVSDTSNENDDSSNESKELKERIKQTEKEEQLNQETKSEEQQRKFGEKKLKEERKQQEKLEKERKRAEKIEEEERKREEKLEKEKRKLKEKFEEEEHKLQEKLKEKEQKLAEAERKRKEKIENEERKRLEKLEKAKRKYEEQLAKEEHKREEKVAKEEHKRQETIRKQLEEIEEETLENTKVVDVSVESEENVEDLDFDNIWKNYIYSNYGLSATSTSLEKKTALYRYFQEELGLNINSTKSEYHAAILKLIQVKLLNDTAQDSFGNYLISHVNAMYIQKLQTELEQKIAKLDNETALLENVTMLWVPAARNNIEEKRTLLQTFVQFLSDVLPNWIAGGKPSPA…	0.995124	CS pos: 18-19. VSA-KY. Pr: 0.9671	KYLPNQNPSRALLRKIRSIDESQDFFENKSNESTDNDDVSDTSNENDDSSNESKELKERIKQTEKEEQLNQETKSEEQQRKFGEKKLKEERKQQEKLEKERKRAEKIEEEERKREEKLEKEKRKLKEKFEEEEHKLQEKLKEKEQKLAEAERKRKEKIENEERKRLEKLEKAKRKYEEQLAKEEHKREEKVAKEEHKRQETIRKQLEEIEEETLENTKVVDVSVESEENVEDLDFDNIWKNYIYSNYGLSATSTSLEKKTALYRYFQEELGLNINSTKSEYHAAILKLIQVKLLNDTAQDSFGNYLISHVNAMYIQKLQTELEQKIAKLDNETALLENVTMLWVPAARNNIEEKRTLLQTFVQFLSDVLPNWIAGGKPSPAVNSPASSSNSSAVSGSIS…	1412	0	144222	144307	Non predicted	NEUROFILAMENT TRIPLET M PROTEIN-LIKE PROTEIN	Mucin-17-like	Spodoptera litura (Asian cotton leafworm)	3.7e-136	1186	30.2	A0A9J7E1E7
Structural Proteins	Structural Proteins	YES	TRINITY_DN68_c0_g2_i1.p1	-	125.15	3.05492e-13	-	-	-	-	-	-	1	1	0.13	10777	77.81	ACCAAATAATTTATCCGTACTACAAGTAATAACATAGTAGAATTAAATTAATTGTTGGTTACTATGAAATCTTTGGCGGTGTTATGTCTTTTGTCTTTAATCGCTTTATCACTGGCGAAACCGAGCGATCGAGGGTGTATCTACGTAATGGAAAACTGTTATAGTGAATGTGAAGAAGGAACACACGCATACACTACCGGCTGCAGTCAGAAGATGCCAGAAGCGACTTGCGATGTCCCCAACCCGGTCAAAGAAAAGGGGATTATCTGTGACTACTCTGCCTGTTACTGCGACCCCCCCACCGTGAGAGACACAATCAGCGGCAAATGTGTCACACTGGATCAATGTCCGAAGAAGCAATAAACAAAATATTTATCACCTGCTGAGAAAGAAACCGAG…	TRINITY_DN68_c0_g2_i1.p1	MKSLAVLCLLSLIALSLAKPSDRGCIYVMENCYSECEEGTHAYTTGCSQKMPEATCDVPNPVKEKGIICDYSACYCDPPTVRDTISGKCVTLDQCPKKQ	0.999775	CS pos: 18-19. SLA-KP. Pr: 0.8602	KPSDRGCIYVMENCYSECEEGTHAYTTGCSQKMPEATCDVPNPVKEKGIICDYSACYCDPPTVRDTISGKCVTLDQCPKKQ	81	10	8918.95	8925.13	Non predicted	Laminin	TIL domain-containing protein	Heliothis virescens (Tobacco budworm moth)	4.3e-52	394	79	A0A2A4K128	Protease inhibitor	Arctia plantaginis (Wood tiger moth) (Phalaena plantaginis)	9.9e-51	386	80.3	A0A8S0ZIP2
Structural Proteins	Structural Proteins	YES	TRINITY_DN68_c0_g1_i1.p1	-	208.79	1.3213e-21	-	-	-	-	-	-	3	3	0.57	11140	57.64	CGCGCTGCGGCCGTGCCGTTTGAATTGTTAATTGGTGATATCTTAAACATATATAAGATGTAATATTTAAGTGCATTAGTACATTGAGAAGGAACAGTTAGACCGAGCTACAGGTCATACTACGGAGTTAACAATTTATCAGCAACAATGAAATATCTGGTACCTGTATTTGTTCTGTCTATGGTCGCTTTGTCTTTGGCTGGGGCTTTGACAGAGCCAGAAGGGCGAGGCTGTATCTATGTGAATGGAAAATGTCAACGTGAATGCGAAGAAGGAACACACGCATACACGACCGGCTGCGGTCAGAAGATGCCAGAAGCGACTTGCGATGTCCCCAACCCGGTCGAAGAAACAGGTGACATCTGTGACTACTCTGCCTGTTACTGCGACCCCCCCACC…	TRINITY_DN68_c0_g1_i1.p1	MKYLVPVFVLSMVALSLAGALTEPEGRGCIYVNGKCQRECEEGTHAYTTGCGQKMPEATCDVPNPVEETGDICDYSACYCDPPTVRDKHSGKCVTLDLCPQND	0.999479	CS pos: 20-21. AGA-LT. Pr: 0.5303	LTEPEGRGCIYVNGKCQRECEEGTHAYTTGCGQKMPEATCDVPNPVEETGDICDYSACYCDPPTVRDKHSGKCVTLDLCPQND	83	10	9031.89	9038.01	Non predicted	laminin	Protease inhibitor	Arctia plantaginis (wood tiger moth) (Phalaena plantaginis)	2.4e-47	366	80	A0A8S0ZNG1	TIL domain containing protein	Heliothis virescens (Tobacco budworm moth)	3.4e-45	353	70.7	A0A2A4K128
Structural Proteins	Structural Proteins	YES	TRINITY_DN44485_c0_g1_i1.p1	-	145.33	2.93089e-15	10	10	0.38	-	-	-	-	-	-	24399	34.55	GTTTACGAGGCATCAGTTTGATCCGAGCATATGAGAACAGAACTGAAAATGAAATTCTTCATTGCCTTCGCTGCCCTCGTTGCCGTGGCGGTCTCTACCCCACTGCTGAAGCCTACTGCTAACGATCATGAAGCGTTGGAGGCCATAATTGCCGCTATCAACAGCCCCAACACTGACCCGGCCACCGCTGCTCTCCTCGAACAACAGCTCCAAGATATCCTTGTCGCAGCTAACCCAGTCCAAGTTGGGCCCGTAGTCGTCGAACCCATTGAATACGAGCCCATTTCTGTTGGCCCTGCCATCGTCGAAGAGTCTGTCTACGAGCCGATTTCCGTCGGCCCCACAATCGTTGAATTTCCCCTTGTTGACGGTGGAGTAGTCACCGCTCCTGTCCCAGTT…	TRINITY_DN44485_c0_g1_i1.p1	MRTELKMKFFIAFAALVAVAVSTPLLKPTANDHEALEAIIAAINSPNTDPATAALLEQQLQDILVAANPVQVGPVVVEPIEYEPISVGPAIVEESVYEPISVGPTIVEFPLVDGGVVTAPVPVAPSPVVIGPIAPGSPAPLVHIILNINNADSTIPPVVGAITPEPIVKPDPVYIVESPIEPVQVVEIAPEPVQIEEIAATPVQVEETAPVVVEPIIIGTPIIPAPAVILPEELN	0.817481	CS pos: 22-23. AVS-TP. Pr: 0.3824	TPLLKPTANDHEALEAIIAAINSPNTDPATAALLEQQLQDILVAANPVQVGPVVVEPIEYEPISVGPAIVEESVYEPISVGPTIVEFPLVDGGVVTAPVPVAPSPVVIGPIAPGSPAPLVHIILNINNADSTIPPVVGAITPEPIVKPDPVYIVESPIEPVQVVEIAPEPVQIEEIAATPVQVEETAPVVVEPIIIGTPIIPAPAVILPEELN	213	0	21959.9	21973.4	Non predicted	-	Actin cytoskeleton-regulatory complex protein PAN1-like	Trichoplusia ni (Cabbage looper)	3e-65	531	54.5	A0A7E5WSZ4
Structural Proteins	Structural Proteins	YES	TRINITY_DN5478_c1_g3_i1.p1	-	137.33	1.84927e-14	4	4	0.22	-	-	-	-	-	-	20575	24.6	TTTTGCAAGAACTAAACAAAAATGAAATTCCTGTTGACTGTTGCTGCTTTGATCGCCGTGGCTGCCGCCGTGCCTACGCACCGTGGACTTGTCTCACCCATCGTGGCTGGGCCCGCCCCGGTCATCGTCCCCGAAATCATCGCTAGCCCCTCCGTCATCAGCCCTGAACCAATCGCCATCGGGCCCGCTATCCTCGACAACGTCCCCATCTCCGTTGGACCCGCAATCGTTGGTTTCCCTCTTTCCGACGGTGGTGTTGTCGCTGAAGACTCCATTGTCCAGCCTGCTCCTGTTGTCGTCGTCCCCGTTGCTGACGCCGAGGCCAGCAGCGCTCCCCTCGTCCAAATCATTGTGAACATCAGACAGACCGAGGCTACCGTCGCTGTTAACCCTGCCCCA…	TRINITY_DN5478_c1_g3_i1.p1	MKFLLTVAALIAVAAAVPTHRGLVSPIVAGPAPVIVPEIIASPSVISPEPIAIGPAILDNVPISVGPAIVGFPLSDGGVVAEDSIVQPAPVVVVPVADAEASSAPLVQIIVNIRQTEATVAVNPAPAATVPAEINPSPVNVIDSVFEPVPEPIQVIEAAPEPIQVVEVAPQPVQVVESVPVAVEPVIIGTPIIPAPAVVLPETLN	0.989852	CS pos: 16-17. AAA-VP. Pr: 0.5591	VPTHRGLVSPIVAGPAPVIVPEIIASPSVISPEPIAIGPAILDNVPISVGPAIVGFPLSDGGVVAEDSIVQPAPVVVVPVADAEASSAPLVQIIVNIRQTEATVAVNPAPAATVPAEINPSPVNVIDSVFEPVPEPIQVIEAAPEPIQVVEVAPQPVQVVESVPVAVEPVIIGTPIIPAPAVVLPETLN	189	0	18978.4	18990.1	Non predicted	No match	Actin cytoskeleton-regulatory complex protein PA	Spodoptera litura (Asian cotton leafworm)	3.6e-52	443	48.3	A0A9J7DPV7	Calphotin-like	Spodoptera litura (Asian cotton leafworm)	4.6e-52	445	53.6	A0A9J7DSA9
Structural Proteins	Structural Proteins	YES	TRINITY_DN812_c0_g1_i2.p1	-	177.57	1.74985e-18	6	6	0.36	2	2	0.11				16844	20.12	CGATCTCCAACATGAACGCGACTATGCTACTCCTTGCTGTGCTGACGCTGGTCAGCGCGTGCGCTCAGGCATCGGGGGCTCCAGGCGTCTACCGCCCGAGCCGAGATTCCGAACCGATCCGGGCGAACCGGGAGGTGATTGACAGTGGCACGGATAGCGTTGGCGGTGGCGGCCTAGGCGGCGGGGTCGGCGGGAGCGGCGGCGTCAGCACCGACGATGTTGATGAGGGCGGACTAGACGGTGGAATCGATGGAGCCCACAATGTCAGCGTTCGTGATGTTGGTGGTGGCGGACTTGGCGGCGGAGTCGGCGAGGACGGAGGCATCAGCACCGACGATGTTGATGGGGGCGGACTAGACGGTGGAATCGGTGGAACCGACGATGCCAGCGTTCATAATG…		ISNMNATMLLLAVLTLVSACAQASGAPGVYRPSRDSEPIRANREVIDSGTDSVGGGGLGGGVGGSGGVSTDDVDEGGLDGGIDGAHNVSVRDVGGGGLGGGVGEDGGISTDDVDGGGLDGGIGGTDDASVHNVGGGGLGGGVGEDGGISTDDVDGGGLDGGIGGTDDASVHNVGGGGLGGGVGRS	0.994066	CS pos: 23-24. AQA-SG. Pr: 0.4553	SGAPGVYRPSRDSEPIRANREVIDSGTDSVGGGGLGGGVGGSGGVSTDDVDEGGLDGGIDGAHNVSVRDVGGGGLGGGVGEDGGISTDDVDGGGLDGGIGGTDDASVHNVGGGGLGGGVGEDGGISTDDVDGGGLDGGIGGTDDASVHNVGGGGLGGGVGRS	162	0	14504.6	14513	Non predicted	consensus disorder	Glycine-rich cell wall structural protein 1	Petunia hybrida (Petunia)	1.4e-22	251	44.5	P09789
Structural Proteins	Structural Proteins	YES	TRINITY_DN5478_c1_g1_i2.p2	-	74.63	3.4435e-08	3	3	0.16	-	-	-	-	-	-	23296	8.21	GAAAAATTCATAGTCCCTGTTGGCACAAAATAATCAATAAACATGAAGTTCTTCCTCGCTGTCGTTCTCGTCGCCTCCGTGGCTTCGGCCGCCTTCGTGCCCATCACACCTGTAGCTGGCAACGAATTGGCTGAGATCCAAGAGATCATCGCCGCCATCAACAGCCCTAGCACCGACCCCGCCACCGCCGCCGCTCTGGAACAAATGCTTCTCGACGTTCTCGGCCTCTCTCCTATCGCCGTCGGACCCGCCATCGTTGACAACGAGCCCATCTCCGTTGGACCCGCCATCATCGAATCCAACCCCATCTCTGTTGGCCCCGCTATCATCGACTTCCCTCTACCCGACAACGGTGTGGTCGCCGAAGATTCCATTGTCCAGCCTGCTCCCGTTGTCGTT…	TRINITY_DN5478_c1_g1_i2.p2	MKFFLAVVLVASVASAAFVPITPVAGNELAEIQEIIAAINSPSTDPATAAALEQMLLDVLGLSPIAVGPAIVDNEPISVGPAIIESNPISVGPAIIDFPLPDNGVVAEDSIVQPAPVVVAPVVEAEASSTPLVQIILNINQAESGAAVVPSPVVVGPAEIVASPVNVIDSVFEPAPEPIQVIEAAPEPIQVVDVVPEPVQVIESAPVAVEPVIIGTPIIPAPAVVLPETLN	0.997021	CS pos: 16-17. ASA-AF. Pr: 0.6777	AFVPITPVAGNELAEIQEIIAAINSPSTDPATAAALEQMLLDVLGLSPIAVGPAIVDNEPISVGPAIIESNPISVGPAIIDFPLPDNGVVAEDSIVQPAPVVVAPVVEAEASSTPLVQIILNINQAESGAAVVPSPVVVGPAEIVASPVNVIDSVFEPAPEPIQVIEAAPEPIQVVDVVPEPVQVIESAPVAVEPVIIGTPIIPAPAVVLPETLN	215	0	21647.6	21661	Non predicted	-	Calphotin-like	Spodoptera litura (Asian cotton leafworm)	6.5e-78	635	64.3	A0A9J7IK42	Actin cytoskeleton-regulatory complex protein PAN1-like	Spodoptera litura (Asian cotton leafworm)	1.5e-75	601	62.4	A0A9J7DPV7
Structural Proteins	Structural Proteins	YES	TRINITY_DN965_c0_g1_i3.p1	-	214.06	3.92645e-22	17	17	0.67	-	-	-	-	-	-	17930	7.7	TTGATCTTTGTGGAAATAAGAAAACCAAATTACAACAATGAGAACCATCGTTGCCCTCTTCGCTTTGCTCGCCGTGGCCACTGCCAACCCCCTGCCCCTGGTGCAGATCATCGTCAACGTTGACGCTCAAGGCAACAATGACAAGCCCGTTGTCATCGAATACCCCGCCGCTGAAGTTCTACCCATCGAGCCTAGCCCCGTGATTATCGTCGACGAAGCTGCTGTCGTTGCCCCTGCGCCTGTAGTGCTCCCTGAACCGGTTCTTCCCGAGGTTGTTGCTCCCGAACCTATAGTGCTCCCTGAGCCCGTGCTTCCCGAGGTTGTTGTGCCTGAGCCTGTGGTGCTTCCCGAGCCTGCCCTCCCTGAGGTTGTCGCCCCTGAGCCAGTTGTGATGCCTGA…	TRINITY_DN965_c0_g1_i3.p1	MRTIVALFALLAVATANPLPLVQIIVNVDAQGNNDKPVVIEYPAAEVLPIEPSPVIIVDEAAVVAPAPVVLPEPVLPEVVAPEPIVLPEPVLPEVVVPEPVVLPEPALPEVVAPEPVVMPEPVSPEVVAPEPVVMPEPVSPEVVIPEPVVLPEPAVPEVEVSPVVALPEELN	0.994079	CS pos: 16-17. ATA-NP. Pr: 0.7683	NPLPLVQIIVNVDAQGNNDKPVVIEYPAAEVLPIEPSPVIIVDEAAVVAPAPVVLPEPVLPEVVAPEPIVLPEPVLPEVVVPEPVVLPEPALPEVVAPEPVVMPEPVSPEVVAPEPVVMPEPVSPEVVIPEPVVLPEPAVPEVEVSPVVALPEELN	156	0	16276.9	16287.1	Non predicted	No match	Actin cytoskeleton-regulatory complex protein PAN-1 like	Spodoptera litura (Asian cotton leafworm)	3.8e-62	499	66	I1VZI7	Protein app1 like	Trichoplusia ni (cabbage looper)	1.3e-47	405	60.7	A0A7E5V8W3
Structural Proteins	Structural Proteins	YES	TRINITY_DN5478_c0_g1_i1.p2	-	101.8	6.60693e-11	3	3	0.44	-	-	-	-	-	-	9690	7	CCGATCTAATAACCAAATAAACAGTAAACATGAGATCCCTGTTGATTATCGCTTCCGTGGTTGCCCTTGCGGTCGCCACCCCTATGCACCGTGGTCTTGTCACCCCCGGAGGTGCTGGACCCGCCCCCGCCCCTGTTCCCGAGCAGTCCCCCATCGCCGTGGGCCCCGCTATCTTGCCGTACGAGCCCATCGCCGTAGGACCCGCTATCTTGCCGTTCGAGCCCATAGCCGTTGGACCCGCCATCATTGACAACGCTCCCATCTCCGTCGGCCCCGCTATCGTCGAGCCCGTTCAGGAGACCGAGCCCATCTCCGTTGGACCCGC	TRINITY_DN5478_c0_g1_i1.p2	MRSLLIIASVVALAVATPMHRGLVTPGGAGPAPAPVPEQSPIAVGPAILPYEPIAVGPAILPFEPIAVGPAIIDNAPISVGPAIVEPVQETEPISVGP	0.987005	CS pos: 16-17. AVA-TP. Pr: 0.5642	TPMHRGLVTPGGAGPAPAPVPEQSPIAVGPAILPYEPIAVGPAILPFEPIAVGPAIIDNAPISVGPAIVEPVQETEPISVGP	82	0	8076.34	8081.4	Non predicted	Consensus disorder	Actin cytoskeleton-regulatory complex protein PAN-1 like	Spodoptera litura (Asian cotton leafworm)	2.1e-35	305	66.7	A0A9J7INQ5	Putative cuticle protein	Operophtera brumata (Winter moth) Phalaena brumata	2.8e-30	277	63.9	A0A9J7DSA9
Structural Proteins	Structural Proteins	YES	TRINITY_DN37212_c0_g1_i1.p1	-	160.54	8.8308e-17	1	1	0.16	1	1	0.26				10324	5.05	CTTAGTAACCATGAACGGTGTGCTCAAAATTATTATAATACTTTGCTTTATCTTACAAATTATGAATTGTGTGTACGGAAAATATTTGGTGACGGAATATCAGTGTGACAGTAATGCTGGCTTGCAAGAAATGTCTCGCAACATTGCACGTAGAAGTCTTAGTAATAAAAAAACATTGCAGCGAGTAATGCGGTGCCCACGTGACAGGAGCAGAAATATCAGCGGGAAATGTCTAGAGAATATTGATTCAGAGCTGCCAATAGACATAACATAATTTATACGGCTGGGTCATTGAAATTATA	TRINITY_DN37212_c0_g1_i1.p1	LVTMNGVLKIIIILCFILQIMNCVYGKYLVTEYQCDSNAGLQEMSRNIARRSLSNKKTLQRVMRCPRDRSRNISGKCLENIDSELPIDIT	0.758995	CS pos: 26-27. VYG-KY. Pr: 0.6946	KYLVTEYQCDSNAGLQEMSRNIARRSLSNKKTLQRVMRCPRDRSRNISGKCLENIDSELPIDIT	64	3	7411.75	7416.47	Non predicted	-	Pro-resilin	Trachymyrmex cornetzi	0.0017	97	45.7	A0A195E5T6
Structural Proteins	Structural Proteins	YES	TRINITY_DN5478_c1_g1_i1.p1	-	74.63	3.4435e-08	3	3	0.15	-	-	-	-	-	-	25398	1.16	GTAAGACACGGGTGAAACAAAAATCTTTAAAGATGAAATTCTTCCTCGCTGTCGCTCTCATCGCCTCCGTGGCTTCGGCCGCCTTCGTGCCCATCACACCTGTAGCTGGCAACGAATTGGCTGAGATCCAAGAGATCATCGCCGCCATCAACAGCCCCAGCACCGACCCTGCCACCGCCGTCGCTCTGGAGCAGATGCTTCTCGACGTTCTCGGCCTCTCTCCTATCGCCGTCGGACCCGCCATCGTTGACAACGAGCCCATCTCCGTTGGACCCGCCATCATCGAATCCAACCCTATCTCTGTTGGCCCCGCTATAATCGACTTCCCTCTTCCCGACAACGGTGTGGTCGCCGAAGATTCCATTGTCCAGCCTGCTCCCGTTGTCGTTGCCCCCGTCG…	TRINITY_DN5478_c1_g1_i1.p1	KTRVKQKSLKMKFFLAVALIASVASAAFVPITPVAGNELAEIQEIIAAINSPSTDPATAVALEQMLLDVLGLSPIAVGPAIVDNEPISVGPAIIESNPISVGPAIIDFPLPDNGVVAEDSIVQPAPVVVAPVVEAEASSTPLVQIILNINQAESGAAVVPSPVIVSPVEILPSPVVVAPSEIAPSPVNVIDSVFEPAPTPVQVVEVAPVPVQVVEVAPSPVQVVEPSPEPVIIGTPIIPSPAVVLPETLN	0.920939	CS pos: 26-27. ASA-AF. Pr: 0.6172	AFVPITPVAGNELAEIQEIIAAINSPSTDPATAVALEQMLLDVLGLSPIAVGPAIVDNEPISVGPAIIESNPISVGPAIIDFPLPDNGVVAEDSIVQPAPVVVAPVVEAEASSTPLVQIILNINQAESGAAVVPSPVIVSPVEILPSPVVVAPSEIAPSPVNVIDSVFEPAPTPVQVVEVAPVPVQVVEVAPSPVQVVEPSPEPVIIGTPIIPSPAVVLPETLN	224	0	22565,20	22579.1	Non predicted	-	Calphotin-like	Spodoptera litura (Asian cotton leafworm)	6e-75	597	62	A0A9J7IK42	Actin cytoskeleton-regulatory complex protein PAN1-like	Spodoptera litura (Asian cotton leafworm)	1.2e-79	627	64.1	A0A9J7DPV7
Structural Proteins	Structural Proteins	YES	TRINITY_DN5478_c1_g1_i4.p1	-	74.63	3.4435e-08	3	3	0.15	-	-	-	-	-	-	24186	0.75	GAAAAATTCATAGTCCCTGTTGGCACAAAATAATCAATAAACATGAAGTTCTTCCTCGCTGTCGTTCTCGTCGCCTCCGTGGCTTCGGCCGCCTTCGTGCCCATCACACCTGTAGCTGGCAACGAATTGGCTGAGATCCAAGAGATCATCGCCGCCATCAACAGCCCTAGCACCGACCCCGCCACCGCCGCCGCTCTGGAACAAATGCTTCTCGACGTTCTCGGCCTCTCTCCTATCGCCGTCGGACCCGCCATCGTTGACAACGAGCCCATCTCCGTTGGACCCGCCATCATCGAATCCAACCCTATCTCTGTTGGCCCCGCTATAATCGACTTCCCTCTTCCCGACAACGGTGTGGTCGCCGAAGATTCCATTGTCCAGCCTGCTCCCGTTGTCGTT…	TRINITY_DN5478_c1_g1_i4.p1	MKFFLAVVLVASVASAAFVPITPVAGNELAEIQEIIAAINSPSTDPATAAALEQMLLDVLGLSPIAVGPAIVDNEPISVGPAIIESNPISVGPAIIDFPLPDNGVVAEDSIVQPAPVVVAPVVEAEASSTPLVQIILNINQAESGAAVVPSPVIVSPVEILPSPVVVAPSEIAPSPVNVIDSVFEPAPTPVQVVEVAPVPVQVVEVAPSPVQVVEPSPEPVIIGTPIIPSPAVVLPETLN	0.997021	CS pos: 16-17. ASA-AF. Pr: 0.6777	AFVPITPVAGNELAEIQEIIAAINSPSTDPATAAALEQMLLDVLGLSPIAVGPAIVDNEPISVGPAIIESNPISVGPAIIDFPLPDNGVVAEDSIVQPAPVVVAPVVEAEASSTPLVQIILNINQAESGAAVVPSPVIVSPVEILPSPVVVAPSEIAPSPVNVIDSVFEPAPTPVQVVEVAPVPVQVVEVAPSPVQVVEPSPEPVIIGTPIIPSPAVVLPETLN	224	0	22537.2	22551.1	Non predicted	-	Calphotin-like	Spodoptera litura (Asian cotton leafworm)	6.5e-78	635	64.3	A0A9J7IK42
Structural Proteins	Structural Proteins	YES	TRINITY_DN15933_c0_g1_i2.p1	-	132.42	5.72796e-14	5	5	0.06	-	-	-				141366	0.34	TGAACGATATACGAAACACGTTCTGTTTAAGTAATTAAAATAAATATTTTAGACGTGTCATACGAACGAATTTCGCATTCAATGAGACAATAATACATTCAACATGAGGATCATACATTTATTTCTTCTTGTATCCTTACTATGCTTAGTGAGCGCGAAATACTTGCCAAATCAAAACCCTTCACGGGCTCTGCTTAGGAAGATAAGATCGATAGATGAGTCGCAAGATTTTTTCGAAAATAAGAGCAATGAGTCTACTGATAATGACGATGTTAGTGACACTAGTAATGAAAACGATGATAGCTCAAACGAGTCAAAAGAATTAAAAGAACGCATAAAGCAAACAGAAAAAGAGGAACAACTCAATCAAGAAACGAAATCCGAGGAACAACAGCGTAA…	TRINITY_DN15933_c0_g1_i2.p1	MRIIHLFLLVSLLCLVSAKYLPNQNPSRALLRKIRSIDESQDFFENKSNESTDNDDVSDTSNENDDSSNESKELKERIKQTEKEEQLNQETKSEEQQRKFGEKKLKEERKQQEKLEKERKRAEKIEEEERKREEKLEKEKRKLKEKFEEEEHKLQEKLKEKEQKLAEAERKRKEKIENEERKRLEKLEKAKRKYEEQLAKEEHKREEKVAKEEHKRQETIRKQLEEIEEETLENTKVVDVSVESEENVEDLDFDNIWKNYIYSNYGLSATSTSLEKKTALYRYFQEELGLNINSTKSEYHAAILKLIQVKLLNDTAQDSFGNYLISHVNAMYIQKLQTELEQKIAKLDNETALLENVTMLWVPAARNNIEEKRTLLQTFVQFLSDVLPNWIAGGKPSPA…	0.995124	CS pos: 18-19. VSA-KY. Pr: 0.9671	KYLPNQNPSRALLRKIRSIDESQDFFENKSNESTDNDDVSDTSNENDDSSNESKELKERIKQTEKEEQLNQETKSEEQQRKFGEKKLKEERKQQEKLEKERKRAEKIEEEERKREEKLEKEKRKLKEKFEEEEHKLQEKLKEKEQKLAEAERKRKEKIENEERKRLEKLEKAKRKYEEQLAKEEHKREEKVAKEEHKRQETIRKQLEEIEEETLENTKVVDVSVESEENVEDLDFDNIWKNYIYSNYGLSATSTSLEKKTALYRYFQEELGLNINSTKSEYHAAILKLIQVKLLNDTAQDSFGNYLISHVNAMYIQKLQTELEQKIAKLDNETALLENVTMLWVPAARNNIEEKRTLLQTFVQFLSDVLPNWIAGGKPSPAANIPASPSNNNAVSGSLS…	1282	0	131327	131404	Non predicted	NEUROFILAMENT TRIPLET M PROTEIN-LIKE PROTEIN	Mucin-17-like	Spodoptera litura (Asian cotton leafworm)	5.4e-125	1099	29.1	A0A9J7E1E7
Structural Proteins	Structural Proteins	YES	TRINITY_DN5478_c1_g1_i3.p1	-	74.63	3.4435e-08	3	3	0.15	-	-	-	-	-	-	24479	0	GTAAGACACGGGTGAAACAAAAATCTTTAAAGATGAAATTCTTCCTCGCTGTCGCTCTCATCGCCTCCGTGGCTTCGGCCGCCTTCGTGCCCATCACACCTGTAGCTGGCAACGAATTGGCTGAGATCCAAGAGATCATCGCCGCCATCAACAGCCCTAGCACCGACCCCGCCACCGCCGCCGCTCTGGAACAAATGCTTCTCGACGTTCTCGGCCTCTCTCCTATCGCCGTCGGACCCGCCATCGTTGACAACGAGCCCATCTCCGTTGGACCCGCCATCATCGAATCCAACCCCATCTCTGTTGGCCCCGCTATCATCGACTTCCCTCTACCCGACAACGGTGTGGTCGCCGAAGATTCCATTGTCCAGCCTGCTCCCGTTGTCGTTGCCCCCGTCG…	TRINITY_DN5478_c1_g1_i3.p1	KTRVKQKSLKMKFFLAVALIASVASAAFVPITPVAGNELAEIQEIIAAINSPSTDPATAAALEQMLLDVLGLSPIAVGPAIVDNEPISVGPAIIESNPISVGPAIIDFPLPDNGVVAEDSIVQPAPVVVAPVVEAEASSTPLVQIILNINQAESGAAVVPSPVVVGPAEIVASPVNVIDSVFEPAPEPIQVIEAAPEPIQVVDVVPEPVQVIESAPVAVEPVIIGTPIIPAPAVVLPETLN	0.918149	CS pos: 26-27. ASA-AF. Pr: 0.6148	AFVPITPVAGNELAEIQEIIAAINSPSTDPATAAALEQMLLDVLGLSPIAVGPAIVDNEPISVGPAIIESNPISVGPAIIDFPLPDNGVVAEDSIVQPAPVVVAPVVEAEASSTPLVQIILNINQAESGAAVVPSPVVVGPAEIVASPVNVIDSVFEPAPEPIQVIEAAPEPIQVVDVVPEPVQVIESAPVAVEPVIIGTPIIPAPAVVLPETLN	215	0	21647.6	21661	Non predicted	-	Calphotin-like	Spodoptera litura (Asian cotton leafworm)	2.6e-77	631	63.9	A0A9J7IK42	Actin cytoskeleton-regulatory complex protein PAN1-like	Spodoptera litura (Asian cotton leafworm)	1.2e-79	627	64.1	A0A9J7DPV7
The potassium channel toxin-like peptides	The potassium channel toxin-like peptides	YES	TRINITY_DN497_c1_g1_i2.p1	U-TPTX2-Tp1a	109.66	1.08143e-11	-	-	-	1	1	0.16	1	1	0.14	9605	6.89	CTTCTTCAGTCTATTAATTGTGCTAATAACAATTGTCCACATTACTACAAAGAAGAAAAAAGTACATAGTTCAAGATGAGGTCCATCATTATTGCGCTGTTCGCTTTAGTCCTTGTGTCAAATGCGAAAATTATTTCGCTAAGTGACCAAGTGAATTATGAACCGACAAATGAGGTATACAGTGAAGTTGAACGCCACGCGCGGGAGCCTGTGACCCAGAACATCCCCATGACCCAGAGGGCGTGCAATAACGCTGACTGTAACGCGATCTGTCGTGCGCTCGGCTTCTGGTTCGGTACCTGCATTTCTTCTACGACCTGCAGATGTTACGCCTAGCTTGATCCAAATGTCATTCCACAACATATACCATACGAGTATTGTTAAAGTTATTTTTCATGT…	TRINITY_DN497_c1_g1_i2.p1	MRSIIIALFALVLVSNAKIISLSDQVNYEPTNEVYSEVERHAREPVTQNIPMTQRACNNADCNAICRALGFWFGTCISSTTCRCYA	0.997458	CS pos: 17-18. SNA-KI. Pr: 0.8071	KIISLSDQVNYEPTNEVYSEVERHAREPVTQNIPMTQRACNNADCNAICRALGFWFGTCISSTTCRCYA	69	6	7780.6	7785.75	None predicted, homology to scorpion toxin		Potassium channel toxin alpha-KTx 19.2	Buthus occitanus tunetanus (Common European scorpion) (Buthus tunetanus)	0.0047	88	53.3							Blocks voltage-gated potassium channels rKv1.1/KCNA1, rKv1.2/KCNA2, hKv1.3/KCNA3, rKv1.6/KCNA6 (IC50=75.9 nM) and, to a lesser extent, Shaker IR (with the inactivation domain removed).
The potassium channel toxin-like peptides	The potassium channel toxin-like peptides	YES	TRINITY_DN497_c1_g1_i10.p1	U-TPTX2-Tp1b	109.66	1.08143e-11	-	-	-	1	1	0.16	1	1	0.14	9549	130.88	CTTCTTCAGTCTATTAATTGTGCTAATAACAATTGTCCACATTACTACAAAGAAGAAAAAAGTACATAGTTCAAGATGAGGTCCATCATTATTGCGCTGTTCGCTTTAGTCGTTGTGTCAAATGCGAAAATGATTTCGCTAAGCGATCAAGTGAATTACGAACCGGCGAATGAGGTGTACGGTGAAGTTGAACGCCACGCGCGGGAGCCTGTGACCCAGAACATCCCCATGACCCAGAGGGCGTGCAATAACGCTGACTGTAACGCGATCTGTCGTGCGCTCGGCTTCTGGTTCGGTACCTGCATTTCTTCTACGACCTGCAGATGTTACGCCTAGCTTGATCCAAATGTCATTCCACAACATATACCATACGAGTATTGTTAAAGTTATTTTTCATGT…	TRINITY_DN497_c1_g1_i10.p1	MRSIIIALFALVVVSNAKMISLSDQVNYEPANEVYGEVERHAREPVTQNIPMTQRACNNADCNAICRALGFWFGTCISSTTCRCYA	0.997028	CS pos: 17-18. SNA-KM. Pr: 0.8383	KMISLSDQVNYEPANEVYGEVERHAREPVTQNIPMTQRACNNADCNAICRALGFWFGTCISSTTCRCYA	69	6	7743.73	7743.73	None predicted, homology to scorpion toxin		Potassium channel toxin alpha-KTx 19.2	Buthus occitanus tunetanus (Common European scorpion) (Buthus tunetanus)	0.0047	88	53.3							Blocks voltage-gated potassium channels rKv1.1/KCNA1, rKv1.2/KCNA2, hKv1.3/KCNA3, rKv1.6/KCNA6 (IC50=75.9 nM) and, to a lesser extent, Shaker IR (with the inactivation domain removed).
The potassium channel toxin-like peptides	The potassium channel toxin-like peptides	YES	TRINITY_DN497_c1_g1_i12.p1	U-TPTX2-Tp1c	109.66	1.08143e-11	-	-	-	1	1	0.16	1	1	0.14	9578	57.49	CTTCTTCAGTCTATTAATTGTGCTAATAACAATTGTCCACATTACTACAAAGAAGAAAAAAGTACATAGTTCAAGATGAGGTCCATCATTATTGCGCTGTTCGCTTTAGTCCTTGTGTCAAATGCGAAAATTATTTCGCTAAGTGACCAAGTGAAATATGAACCGACAAATGAAGTATACAGTGAAGTTGAACACGACGCGCGGGAGCCTGTGACCCAGAACATCCCCATGACCCAGAGGGCGTGCAATAACGCTGACTGTAACGCGATCTGTCGTGCGCTCGGCTTCTGGTTCGGTACCTGCATTTCTTCTACGACCTGCAGATGTTACGCCTAGCTTGATCCAAATGTCATTCCACAACATATACCATACGAGTATTGTTAAAGTTATTTTTCATGT…	TRINITY_DN497_c1_g1_i12.p1	MRSIIIALFALVLVSNAKIISLSDQVKYEPTNEVYSEVEHDAREPVTQNIPMTQRACNNADCNAICRALGFWFGTCISSTTCRCYA	0.997420	CS pos: 17-18. SNA-KI. Pr: 0.8170	KIISLSDQVKYEPTNEVYSEVEHDAREPVTQNIPMTQRACNNADCNAICRALGFWFGTCISSTTCRCYA	69	6	7753.58	7758.72	None predicted, homology to scorpion toxin		Potassium channel toxin alpha-KTx 19.2	Buthus occitanus tunetanus (Common European scorpion) (Buthus tunetanus)	0.0047	88	53.3							Blocks voltage-gated potassium channels rKv1.1/KCNA1, rKv1.2/KCNA2, hKv1.3/KCNA3, rKv1.6/KCNA6 (IC50=75.9 nM) and, to a lesser extent, Shaker IR (with the inactivation domain removed).
Transcription Factors	Transcription Factors	YES	TRINITY_DN981_c0_g1_i1.p1	-	83.18	4.80839e-09	2	2	0.12	-	-	-	2	2	0.23	12194	339.11	TCTTATTTAGACGACTGCGCACGTAATATAATAATATAAGATGTATAAACTTTTCGTATTATGTGCCCTTGTGGTCGCAGTATCTTGCAAAAGCGTGTTTGTTGGACAAGTATACGAACAAAATGGCATTAGAAAAATCCACGAAACTACAGTCGAAGCAAGCTCGATACCACTCTTTAAGCGAGAAAAGTTCGTTGAGTTTGAATCGCCCGATGGAAGCGTGAAGATTAAAGGTATCGCGATCAAAGACTTGGAAGACGGTTTAGCGGAACCTTCCATCATCAGAGGAGGACTCGGATTTAGTGAAACAGAAATCAAGCTAAAAAGTGCAAGAGGATACGGCTTTAAGTTCTTAATAGAAATCTACGCGTGATAATTGGACTTGGATGTTACAGTGGG…	TRINITY_DN981_c0_g1_i1.p1	MYKLFVLCALVVAVSCKSVFVGQVYEQNGIRKIHETTVEASSIPLFKREKFVEFESPDGSVKIKGIAIKDLEDGLAEPSIIRGGLGFSETEIKLKSARGYGFKFLIEIYA	0.990997	CS pos: 16-17. VSC-KS. Pr: 0.5324	KSVFVGQVYEQNGIRKIHETTVEASSIPLFKREKFVEFESPDGSVKIKGIAIKDLEDGLAEPSIIRGGLGFSETEIKLKSARGYGFKFLIEIYA	94	0	10446.6	10453	Transcription activator MBF2 (		Uncharacterized protein	Leptidea sinapis	3.3e-38	331	72.6	A0A8S3X3N9
Transcription Factors	Transcription Factors	YES	TRINITY_DN1155_c0_g3_i1.p1	-	126.08	2.46604e-13	4	4	0.33	-	-	-				15341	186.18	CCGATCTCTCATTGTAGTAACGATGACGAGACAGTATATAAACGAAGAGTCAATAATTTTCCAATCATTTCTGTTTCTGAATTCATTATAACAAGTCAAGATGTACTTCAAAATATTCTTAGTATTTTTATATCTCGCTTCAGTGCAGTGCAATGATTTAAGAATCGGATTCGCTAAACCGTCATCCAAGAAGGTATACAGTGAAATAAGGCAGGCTGATCCAGCTTTGTGGAAAAGGACTGACGATATTATAATCAATGCACCAAACAATGAGGTAATCGATGCTATAATTGTTACTGACCTTCGAGAAGAAAAGGACGGCGAGGCGTATATCGAAAGCGGTGGTGTTGGCATGAAGAGTGTGACAATTGGACTGAAGAGTCCTACAATTTTGAGAGG…	TRINITY_DN1155_c0_g3_i1.p1	MYFKIFLVFLYLASVQCNDLRIGFAKPSSKKVYSEIRQADPALWKRTDDIIINAPNNEVIDAIIVTDLREEKDGEAYIESGGVGMKSVTIGLKSPTILRGYKFEIEVFAENPNSGYFSKGYNSEYNVDTQYGRKF	0.996410	CS pos: 17-18. VQC-ND. Pr: 0.9578	NDLRIGFAKPSSKKVYSEIRQADPALWKRTDDIIINAPNNEVIDAIIVTDLREEKDGEAYIESGGVGMKSVTIGLKSPTILRGYKFEIEVFAENPNSGYFSKGYNSEYNVDTQYGRKF	118	0	13265.8	13273.9	Transcription activator MBF2	-	Salivary secreted peptide	Papilio xuthus (Asian swallowtail butterfly)	4.6e-54	440	79.6	A0A0N1IDE8
Transcription Factors	Transcription Factors	YES	TRINITY_DN167_c0_g1_i1.p2	-	105.03	3.14051e-11	5	5	0.38	-	-	-	-	-	-	12454	185.72	CATATAAGAAGTCTATGTGTCGGTTTTTTGGCGGCAATCCGAGTGAAGCACCACTTGAAGTTTTATTTTAACGCTTTATATTAGTTTATTGTGATGTTTAATATATAAATTTGGTGTTGTTTTGTGTATTAATCGTCAATAATCGTGAACAATATTGAAACATTGAAATAAAACTGTGACTAACACAGCTAAGTGGCGGTATTTTTTTTAAGGCGTGACCTGCGGAAATTTGGCTCGGTCAAAGTGGTATTCGTCGGATTCACTTCAAAGCTCCCAAGAAGCAATAAAATGTGACATACCGATATTTTATTGTTAAACTGAGGAAAGTAATATTAAATAATGATTTGGCTTAAAGGTCTCGGATACTAGGCCATAAAATATAGTTTAAAAAAAGTCTAA…		MKAAPLLLFVLFSFVCTSYCKDLIVGTSFNNRLIWQQKVEYNSFVITKRVKEVFFTDPGQQIIKGIILRDLDHSEAIPSITAGGVGFSFVNIRLKSERGSGLNYQLEIYV		CS pos: 20-21. SYC-KD. Pr: 0.8868	KDLIVGTSFNNRLIWQQKVEYNSFVITKRVKEVFFTDPGQQIIKGIILRDLDHSEAIPSITAGGVGFSFVNIRLKSERGSGLNYQLEIYV	90	0	10211.5	10217.8	Transcription activator MBF2		Uncharacterized protein	spodoptera litura (asian cotton leafworm)	1.3e-47	392	83.3	A0A9J7DRH3
Transcription Factors	Transcription Factors	YES	TRINITY_DN630_c0_g1_i1.p1	-	193.4	4.57088e-20	11	11	0.64	-	-	-	-	-	-	13723	93.17	GCTGTGGATATCCAGATAACAGACACCATGCTTAAACTGTTCGTTCTTACCGTGGTAGTTGGGCTCGCAGCCGCTAAGCCCAGCGCCCCCTACTACCCTACACCCGGTGCAATCTCATACAGCTACCCGAAGACATACTCCACGTACCTGCCAAGCACTTATTCGTACACCGCTCCAGTCTCTACGTACTACAGTGCACCCATCTCTTCGTACTCTAGCTACTCTGTGCCGAGCACTTACTCTTACAGTGTCCCTAGCTATTCCTACTCAGCTCCCTACTATTCATCGCCTAAGGTTTACTCGTCTTACAGCGTGGGTAGTTCACCCGTAGCCTACGGTTCATACGCGTACCCCTCTCTGTACTGGAAGCGCAAGTAGACTGGATTCGATACACAGAAT…		AVDIQITDTMLKLFVLTVVVGLAAAKPSAPYYPTPGAISYSYPKTYSTYLPSTYSYTAPVSTYYSAPISSYSSYSVPSTYSYSVPSYSYSAPYYSSPKVYSSYSVGSSPVAYGSYAYPSLYWKRK	0.895750	CS pos: 25-26. AAA-KP. Pr: 0.6305	KPSAPYYPTPGAISYSYPKTYSTYLPSTYSYTAPVSTYYSAPISSYSSYSVPSTYSYSVPSYSYSAPYYSSPKVYSSYSVGSSPVAYGSYAYPSLYWKRK	100	0	11132.2	11139.2	Non predicted	-	Early growth response protein 1	Bos taurus (Bovine)	2.7e-07	127	38.2	Q29W20	Mucin-5AC-like	Thrips palmi (Melon thrips)	1.6e-15	185	48.5	A0A6P8YBB9
Transcription Factors	Transcription Factors	YES	TRINITY_DN167_c0_g1_i23.p1	-	105.03	3.14051e-11	5	5	0.38	-	-	-	-	-	-	12454	15.64	GTTTGTTATATGCGCTGGCGAGTTAACCAGTCGATTGAGACCAATCGAGCGAGACGCATTACATACAAGCGCACTCCGCTATCAAGATGAAAGCCGCACCTTTGTTACTATTTGTACTGTTTTCGTTTGTCTGTACTTCCTATTGTAAAGATTTAATAGTGGGTACCAGTTTCAACAACCGTTTGATATGGCAGCAGAAAGTCGAATACAATTCTTTCGTGATCACGAAACGCGTTAAGGAAGTGTTCTTTACGGACCCCGGGCAGCAAATAATTAAGGGCATTATACTTCGTGATCTGGACCACTCAGAGGCAATTCCCAGCATCACTGCCGGAGGGGTCGGCTTCTCGTTTGTAAACATTAGACTTAAGAGCGAACGAGGATCAGGACTCAACTACC…		MKAAPLLLFVLFSFVCTSYCKDLIVGTSFNNRLIWQQKVEYNSFVITKRVKEVFFTDPGQQIIKGIILRDLDHSEAIPSITAGGVGFSFVNIRLKSERGSGLNYQLEIYV	0.996701	CS pos: 20-21. SYC-KD. Pr: 0.8868	KDLIVGTSFNNRLIWQQKVEYNSFVITKRVKEVFFTDPGQQIIKGIILRDLDHSEAIPSITAGGVGFSFVNIRLKSERGSGLNYQLEIYV	90	0	10211.5	10217.8	Transcription activator MBF2		Uncharacterized protein	spodoptera litura (asian cotton leafworm)	1.3e-47	392	83.3	A0A9J7DRH3
Transport proteins	Transport proteins	YES	TRINITY_DN6574_c1_g1_i1.p1	-	50.7	8.51138e-06	1	1	0.09	-	-	-	-	-	-	15731	2050.69	TTGCGTTTAAGTAAAATCTTGACTGAACTAATCATACACGATAAACTTTATAAACAGTTCAAGACACTAGTAGTGTATTCAGTAATTAGATGCTTCAGTATTGAATTGAATCCCGCAACTCAACACAAGCGACTGATAAATCCACCGAGATGAAGCTGACGGTCACAGGTCTGATGTTCCTGGTGCTCCTGGAATTCACTTACTGTGCACCACCGTACGCGCAACTGCCACAAGAGCGTCCGCGGGTGGATTACACAAGAACAGGTGCAATGTACGACCCGTACAGCCCCGGCTTTAGTCAAGATCCAAACGGAGGTGTACAATGGACACAACAAAACTGGCAGAACAGACAGCCATATTATATGAATCAAAATCAAGACCGCACGCAGACTTCCAAGA…	TRINITY_DN6574_c1_g1_i1.p1	MKLTVTGLMFLVLLEFTYCAPPYAQLPQERPRVDYTRTGAMYDPYSPGFSQDPNGGVQWTQQNWQNRQPYYMNQNQDRTQTSKRAGPNLGGGLNLFKGLLDVNARASLNDEYSNANEHYSNTNVFQPERTFYDPFGK	0.997935	CS pos: 19-20. TYC-AP. Pr: 0.8617	APPYAQLPQERPRVDYTRTGAMYDPYSPGFSQDPNGGVQWTQQNWQNRQPYYMNQNQDRTQTSKRAGPNLGGGLNLFKGLLDVNARASLNDEYSNANEHYSNTNVFQPERTFYDPFGK	118	0	13518.4	13526.7	Non predicted	disorder prediction	Protein transport protein SEC24	Diversispora epigaea	0.031	99	32.9	A0A397JHK5
Transport proteins	Transport proteins	YES	TRINITY_DN672_c0_g1_i1.p1	-	236.28	2.35505e-24	28	28	0.61	-	-	-	1	1	0.06	22414	88.4	CACTCCGCGCTCCGCACTCCACTCGCAGCACCCGACACCGCAGCACAATGGCAGCTCGACTGGTCTTCACGCTGGCCGCGTGCCTCGCACTCAGTGCGGCCGCGATGGTGCGCCGCGACGCGCACTCCACGCCCCTGGAGGACCTGCAGAAGCACGCCGAAGAGTTCCAGAAGACGCTGAGCGAGCAGTTCAACGCGCTCGTCAACTCCAAGAACACCAAAGAAATCAACAAGGCGATAAAAGAGAGCTCCGACTCGTTGCTGCAGCAGCTCTCCACGCTGTCCAACACGCTGCAGGGCGCGTTGGGCGACGCAAGCGGCAAGGCGAAGGAGGCGCTGGAGCAGACGCGCCAGAACCTGCAGCACACCGCCGACGAGCTGCGCAAGGCGCACCCCGAGG…	TRINITY_DN672_c0_g1_i1.p1	LRAPHSTRSTRHRSTMAARLVFTLAACLALSAAAMVRRDAHSTPLEDLQKHAEEFQKTLSEQFNALVNSKNTKEINKAIKESSDSLLQQLSTLSNTLQGALGDASGKAKEALEQTRQNLQHTADELRKAHPEVEKEASALRDRLQSALQRTAQETQKLAKEVGANMEQTNQKLAPKIKAAYDDFVKHAEEVQKKLHEAANKQ	0.679090	CS pos: 34-35. AAA-MV. Pr: 0.2258	MVRRDAHSTPLEDLQKHAEEFQKTLSEQFNALVNSKNTKEINKAIKESSDSLLQQLSTLSNTLQGALGDASGKAKEALEQTRQNLQHTADELRKAHPEVEKEASALRDRLQSALQRTAQETQKLAKEVGANMEQTNQKLAPKIKAAYDDFVKHAEEVQKKLHEAANKQ	168	0	18811.7	18823	Apolipophorin-III	-	Apolipophorin-3	Manduca sexta (Tobacco hawkmoth) (Tobacco hornworm)	6.5e-81	627	71.8	P13276	Myosin heavy chain, cardiac muscle isoform	Gallus gallus (Chicken)	4e-05	125	32.1	P29616
Transport proteins	Transport proteins	YES	TRINITY_DN22027_c0_g1_i1.p1	-	83.98	3.99945e-09	3	3	0.15	-	-	-	1	1	0.06	22482	8.66	CCTCTGTACCGTGTATATAAAGGTACGAAACATCTCGATCAATTCAGTGTATTTCAGAGCACCGTCAAGATTAGGCGTACAAAATGTTAAAGTTGCTCTTTATCTGTATCGTTGCTGTGGCAACGGCGGAAGTATCTCACGACGGCCCGTGTCCTGATTTAAAACCTGTGGAGAACTTCAATTTGACAGCTTACCAAGGAGTGTGGTACGAAATCTCCAAGTTCTACATCGAGTCAGAAAAGGATGGCAAATGCGCTCAGGCTGAGTATAAAGTGGAGGGTGACTTGGTTAAAGTGAAGAACACACACGTGGTCAACGGTGTTCAGACCTTCATAGAGGGTGTTGCCAAGTTCGCTCCTGATGCAAACAACAGCGCCAAGTTCATTGTTACTCTTACAT…	TRINITY_DN22027_c0_g1_i1.p1	MLKLLFICIVAVATAEVSHDGPCPDLKPVENFNLTAYQGVWYEISKFYIESEKDGKCAQAEYKVEGDLVKVKNTHVVNGVQTFIEGVAKFAPDANNSAKFIVTLTFADVSRDSPLLILATDYNSYSIAYNCKYDENKNTHHDNAWIVSRSKTLEGDAKKAVDAFLKAHSKEIDASKLLQTDFSEEACKFNSTSLITEPTMLH	0.998904	CS pos: 15-16. ATA-EV. Pr: 0.7878	EVSHDGPCPDLKPVENFNLTAYQGVWYEISKFYIESEKDGKCAQAEYKVEGDLVKVKNTHVVNGVQTFIEGVAKFAPDANNSAKFIVTLTFADVSRDSPLLILATDYNSYSIAYNCKYDENKNTHHDNAWIVSRSKTLEGDAKKAVDAFLKAHSKEIDASKLLQTDFSEEACKFNSTSLITEPTMLH	187	4	20877.3	20890.4	Lipocalin, ApoD type (IPR022271), Invertebrate colouration protein	-	Insecticyanin-B	Manduca sexta (Tobacco hawkmoth) (Tobacco hornworm)	1.2e-51	438	44.9	Q00630	Lopap	Lonomia obliqua (Moth)	6.1e-48	413	43.5	Q5ECE3	Bilin-binding protein	Pieris brassicae (White butterfly) (Large white butterfly)	4.8e-47	406	46.3	P09464
Unknown	Unknown	YES	TRINITY_DN352_c0_g1_i10.p2	-	143.59	4.37522e-15	45	45	0.6	-	-	-	-	-	-	7372	11259.4	GTTTTTTTATTGTCGTGAATAATATAACATACAACAATGAACAAGCTAACGATCCTGTTGGTGTTGGTCGCTTTGGTCACCATCACCATGGCCAAACCTCAAGTAAACGTGGTAGACGGTGAAGAACCAGTAAAAGTCGTTGATGGTGAAAATCAAGTGAACGTTGTGGATGGCGAACACCAAGTGAACGTTGTGGACGGTGAACAAGAAGGACCAACACCGCGACAGAGAAGACGTTAAAATTTTTGAGTGATTCAACGACAGAGCATGCCTAACAGAAGTTGTATATAATTTTATATATGTAATATATTTTCTTATAAATAAATTTATATTAAAAACATAAAAAAAAAAAAAAAAAAAA	TRINITY_DN352_c0_g1_i10.p2	MNKLTILLVLVALVTITMAKPQVNVVDGEEPVKVVDGENQVNVVDGEHQVNVVDGEQEGPTPRQRRR	0.998220	CS pos: 19-20. TMA-KP. Pr: 0.8826	KPQVNVVDGEEPVKVVDGENQVNVVDGEHQVNVVDGEQEGPTPRQRRR	48	0	5329,68	5332.79	Non predicted	disorder prediction	Uncharacterized protein	Trichoplusia ni (Cabbage looper)	0	122	61.8	A0A7E5VB90
Unknown	Unknown	YES	TRINITY_DN1489_c0_g4_i1.p1	-	131.04	7.87046e-14	4	4	0.14	-	-	-				11030	9470.1	TTATCACTACGGAGTATATAAGATTCTGCGGTAAAAAACAAACATTCATATATTTTAAGATATTCTAGTTTGATATTGGCTCTCTAAGGAATACAATATGAAGACATTTTTGGTCCTAGTGCTGACACTTTGTGCCATGGCTTCCGCTCGTCCACAGGAGAAAGTTGTCATCCAGAATCCTGATCCTGGTTTCTACCAGGCTAGCGGTAACCCTGGCTATGTGCACGTGGTAGACAATAACCCTGGACAAACTGTCATCGAGAACCCTGATCCTGGCTTCTACCAGCCTAGCGCTGGACAGCAGTATGAGCCAATAAGTAACGGGCCCACTTTTGTGGACAACGGTGGAAGTAGTTTCCGTCCAGGCAAACCATATAACAACCCCTACGCTCGCAATGG…	TRINITY_DN1489_c0_g4_i1.p1	MKTFLVLVLTLCAMASARPQEKVVIQNPDPGFYQASGNPGYVHVVDNNPGQTVIENPDPGFYQPSAGQQYEPISNGPTFVDNGGSSFRPGKPYNNPYARNGK	0.999645	CS pos: 17-18. ASA-RP. Pr: 0.8594	RPQEKVVIQNPDPGFYQASGNPGYVHVVDNNPGQTVIENPDPGFYQPSAGQQYEPISNGPTFVDNGGSSFRPGKPYNNPYARNGK	85	0	9230,41	9235.99	Non predicted	disorder prediction	Uncharacterized protein	Galleria mellonella (greater wax moth)	3.9e-15	171	46.1	A0A6J1X239
Unknown	Unknown	YES	TRINITY_DN68_c76_g1_i1.p1	-	186.69	2.14289e-19	10	10	0.28	1	1	0.04	2	2	0.08	32950	4122.25	AAATAACATCCCGTTTAACAGCCGGCAGAGAATCAGTTGCAATAACAACGCCAGCGTATTCGGTCGAAGCGACAATTTGTTATTGAAAAAATTAAAATTAAAAGATGGAAAAAATCTTGATTTTATTAGGGTTAGCGACGGCGGTGTTCGGTATTGAGTATAATGGTCTTCGAGTCAAATACGGCTGGTCCCAAGAGCTCACGGACAAGGAATTCTTTTTTAAAATCCCGCGCACCATCAAAGATGTGGAAAGTGAAGGCTGGAAACTAACAGAACGGCCACCCGGCGCACTGCCCCAGCTGAAGATGTACTGTCCCCCAGGAAGGGGGGTATGTCCCCTTTATCATCCATCTGGTTTTGTCGCCGGACTTATGATTGCTTTCCCAGCGGACGAGTTTG…	TRINITY_DN68_c76_g1_i1.p1	MEKILILLGLATAVFGIEYNGLRVKYGWSQELTDKEFFFKIPRTIKDVESEGWKLTERPPGALPQLKMYCPPGRGVCPLYHPSGFVAGLMIAFPADEFESPKIKPETKFVKWNAPASNGEPARQYWTSTQYYISDAGSEPNANNGATLQYGGVWVQGPDGKLLRIPTKESEIKNTLFKQQNCVPNMGTHYYYKMTKELSCEEIFPWFGLTNQNELVGTGFQMVGKLTRPQPREWFDNFSADPVQRSLRSVAPLSPQCYTDWVGEDGLLSMHIYYVNDPWNIKCNSGDSISE	0.943440	CS pos: 16-17. VFG-IE. Pr: 0.8459	IEYNGLRVKYGWSQELTDKEFFFKIPRTIKDVESEGWKLTERPPGALPQLKMYCPPGRGVCPLYHPSGFVAGLMIAFPADEFESPKIKPETKFVKWNAPASNGEPARQYWTSTQYYISDAGSEPNANNGATLQYGGVWVQGPDGKLLRIPTKESEIKNTLFKQQNCVPNMGTHYYYKMTKELSCEEIFPWFGLTNQNELVGTGFQMVGKLTRPQPREWFDNFSADPVQRSLRSVAPLSPQCYTDWVGEDGLLSMHIYYVNDPWNIKCNSGDSISE	275	6	31253.3	31273.4	Non predicted	-	Uncharacterized protein LOC113498978 isoform X2	Trichoplusia ni (Cabbage looper)	1e-133	999	61.7	A0A7E5W492
Unknown	Unknown	YES	TRINITY_DN2323_c0_g1_i3.p2	-	167	1.99526e-17	6	6	0.12	-	-	-	2	2	0.04	67064	557.93	GTGTAAGACATGCGTCGGTCGTAGACTGAACTTTGTACGATTGTAGCTGTGAATAAATTTATTTTATAGGACAAAGTAAAGCCTTCAACATGCGACGTATAATAATCTTAGCCGCGATTTCGGTGTTAGCCATGGCCAGACCGGAATTGTACAAGGAAAAAGAAGATTTTAAATATTCAAGAAGTTCAACTGATGAAGGATCCAAATCTGGGTTCTATGGTGCTCAAAGGGGCAACATGGGAGGAAATTACGAACGTGCACATAACATGGATGGGCTAGCTCAGCATCAAATGAGTGGTCTGGTAAACCAAGTGGAAGGGGAACTTGGAGATGGAGCAAATACTAGAAGTGGAAGCGTATACAGTGCTGCTAATTCTAGGGGTATTTACGGTTCAGGTC…	TRINITY_DN2323_c0_g1_i3.p2	MRRIIILAAISVLAMARPELYKEKEDFKYSRSSTDEGSKSGFYGAQRGNMGGNYERAHNMDGLAQHQMSGLVNQVEGELGDGANTRSGSVYSAANSRGIYGSGHYDVSNLKGRNFQESEINSGSHSKSSSSQYNNAAYTNSRSLSSGYGGYHGSGRSGEYLQSSDLQNLDQGAGSYDYGHQTSSGHHSQTGYHSHSSYGVSDDNSHAGEYGSNVQTRLVSAVPVRIVVRPGTRVAIPIGAQTTLNQDSSIYDTNQRSSTYDVSHRSSSYDANDRSSSYDQSLRNSEAEVLSGNDHHNAYTPINNPKHYESSYSYRKEWEKRNTIPATIQAPTENLFPQNSENGDLYENRQGHTSSLSSDSQRAHSSNAYSGYHTNVKSSQVRHQSDLNSQQYGSLSASN…	0.990987	CS pos: 16-17. AMA-RP. Pr: 0.7624	RPELYKEKEDFKYSRSSTDEGSKSGFYGAQRGNMGGNYERAHNMDGLAQHQMSGLVNQVEGELGDGANTRSGSVYSAANSRGIYGSGHYDVSNLKGRNFQESEINSGSHSKSSSSQYNNAAYTNSRSLSSGYGGYHGSGRSGEYLQSSDLQNLDQGAGSYDYGHQTSSGHHSQTGYHSHSSYGVSDDNSHAGEYGSNVQTRLVSAVPVRIVVRPGTRVAIPIGAQTTLNQDSSIYDTNQRSSTYDVSHRSSSYDANDRSSSYDQSLRNSEAEVLSGNDHHNAYTPINNPKHYESSYSYRKEWEKRNTIPATIQAPTENLFPQNSENGDLYENRQGHTSSLSSDSQRAHSSNAYSGYHTNVKSSQVRHQSDLNSQQYGSLSASNLKEHTQTNGYNADSNT…	587	2	65299	65339.8	Non predicted	Apolipoprotein, disorder prediction	Uncharacterized protein	Spodoptera exigua (Beet armyworm) (Noctua fulgens)	0	1528	52.6	A0A835LAS1
Unknown	Unknown	YES	TRINITY_DN44929_c0_g1_i1.p1	-	89.53	1.11429e-09	4	4	0.32	1	1	0.1	1	1	0.11	12209	520.9	ATCATATTATCCTCGTAGAAACATGTTTGGAATACGGTGCCTGTTAATAATATTTTCGATTGTACTACTACTTCAGCACAGTGTATGTAAAGACATGGCCGTATATCAAGCCTCGGGGATCCAGCTGGTTGATCTAATACGTGGATATACGCCCAAAGAGGGCCTTATGTTAACCAAAGTGAAAGGAGATCGTACCGCCTTGCCTGATGGGATATATTTTGAACCTGAAGATGAGGCCTTAAATGATCCAAATGGGAGCAAGTTTTTGCATCTAAATGGATTCAAAAAGAAATCTGCCGGCAATACAGACTTGACTGCGATCGAGAATTAGAATATAGAAACATAATATAAATTTTAAAAAAAAAAAAAAAAAA		SYYPRRNMFGIRCLLIIFSIVLLLQHSVCKDMAVYQASGIQLVDLIRGYTPKEGLMLTKVKGDRTALPDGIYFEPEDEALNDPNGSKFLHLNGFKKKSAGNTDLTAIEN	0.856457	CS pos: 29-30. SVC-KD. Pr: 0.7114	KDMAVYQASGIQLVDLIRGYTPKEGLMLTKVKGDRTALPDGIYFEPEDEALNDPNGSKFLHLNGFKKKSAGNTDLTAIEN	80	0	8765.48	8770.93	Non predicted	-	Uncharacterized protein	Arctia plantaginis (Wood tiger moth) (Phalaena plantaginis)	2.1e-23	221	63.8	A0A8S0ZXY5
Unknown	Unknown	YES	TRINITY_DN2323_c0_g1_i1.p1	-	167	1.99526e-17	6	6	0.05	-	-	-	2	2	0.02	150416	350.96	GTGTAAGACATGCGTCGGTCGTAGACTGAACTTTGTACGATTGTAGCTGTGAATAAATTTATTTTATAGGACAAAGTAAAGCCTTCAACATGCGACGTATAATAATCTTAGCCGCGATTTCGGTGTTAGCCATGGCCAGACCGGAATTGTACAAGGAAAAAGAAGATTTTAAATATTCAAGAAGTTCAACTGATGAAGGATCCAAATCTGGGTTCTATGGTGCTCAAAGGGGCAACATGGGAGGAAATTACGAACGTGCACATAACATGGATGGGCTAGCTCAGCATCAAATGAGTGGTCTGGTAAACCAAGTGGAAGGGGAACTTGGAGATGGAGCAAATACTAGAAGTGGAAGCGTATACAGTGCTGCTAATTCTAGGGGTATTTACGGTTCAGGTC…	TRINITY_DN2323_c0_g1_i1.p1	MRRIIILAAISVLAMARPELYKEKEDFKYSRSSTDEGSKSGFYGAQRGNMGGNYERAHNMDGLAQHQMSGLVNQVEGELGDGANTRSGSVYSAANSRGIYGSGHYDVSNLKGRNFQESEINSGSHSKSSSSQYNNAAYTNSRSLSSGYGGYHGSGRSGEYLQSSDLQNLDQGAGSYDYGHQTSSGHHSQTGYHSHSSYGVSDDNSHAGEYGSNVQTRLVSAVPVRIVVRPGTRVAIPIGAQTTLNQDSSIYDTNQRSSTYDVSHRSSSYDANDRSSSYDQSLRNSEAEVLSGNDHHNAYTPINNPKHYESSYSYRKEWEKRNTIPATIQAPTENLFPQNSENGDLYENRQGHTSSLSSDSQRAHSSNAYSGYHTNVKSSQVRHQSDLNSQQYGSLSASN…	0.990987	CS pos: 16-17. AMA-RP. Pr: 0.7624	RPELYKEKEDFKYSRSSTDEGSKSGFYGAQRGNMGGNYERAHNMDGLAQHQMSGLVNQVEGELGDGANTRSGSVYSAANSRGIYGSGHYDVSNLKGRNFQESEINSGSHSKSSSSQYNNAAYTNSRSLSSGYGGYHGSGRSGEYLQSSDLQNLDQGAGSYDYGHQTSSGHHSQTGYHSHSSYGVSDDNSHAGEYGSNVQTRLVSAVPVRIVVRPGTRVAIPIGAQTTLNQDSSIYDTNQRSSTYDVSHRSSSYDANDRSSSYDQSLRNSEAEVLSGNDHHNAYTPINNPKHYESSYSYRKEWEKRNTIPATIQAPTENLFPQNSENGDLYENRQGHTSSLSSDSQRAHSSNAYSGYHTNVKSSQVRHQSDLNSQQYGSLSASNLKEHTQTNGYNADSNT…	1299	2	148601	148690	Non predicted	disorder prediction	Uncharacterized protein	Spodoptera exigua (Beet armyworm) (Noctua fulgens)	0	2123	39.6	A0A835LAS1
Unknown	Unknown	YES	TRINITY_DN1463_c0_g2_i5.p1	-	131.65	6.83912e-14	5	5	0.44	4	4	0.17	1	1	0.08	14801	240.4	GTTCGATGTTATTGTATTCAAACAAACTCGAGTATCCGGTTTATGGGTATAACCAACATACTACGTGCACGGAATCTGCAAATCGGCGGGCGCGCTTCATCACGTTTTTCTTGTCGATCCACAAACCTAACATCCTGTTGTTATCCCCATCAGTTTTAATATTCAAGATCGTTAATCATAACGTCATATAGAAATTAATTGCAGTCCCCGTCAACGTCACTATGGGAAATTATATTTCTGCGATTCGCTTCTGCCAACTGATCACAATTGTAGAGCGTCCGTGACGTCGTGAGACAAAAAACAACTCGTATAAATAGGTCGACTACGTGAATCCTGCAACAGTGATCGCGATGGAACTCTGTAGTGTGGTGGTGATCGCCCTGACGCTGACGGCTTTGA…	TRINITY_DN1463_c0_g2_i5.p1	MELCSVVVIALTLTALTSALPSIGDNSLDGEERVVLVAPVLAPPRDSRTHATDRSRQFPILILLAQPNPQEYVRSESEAKSLKGNPEPIYVKKLEDQHTPSTGQLNRQKRTLLKSLLFGGGGGGLSIGGGFGIGGGGGGGGGGG	0.975998	CS pos: 19-20. TSA-LP. Pr: 0.7887	LPSIGDNSLDGEERVVLVAPVLAPPRDSRTHATDRSRQFPILILLAQPNPQEYVRSESEAKSLKGNPEPIYVKKLEDQHTPSTGQLNRQKRTLLKSLLFGGGGGGLSIGGGFGIGGGGGGGGGGG	125	0	12875.8	12883.5	Non predicted	disorder prediction	Uncharacterized protein	Manduca sexta (Tobacco hawkmoth) (Tobacco hornworm)	1.3e-55	462	79.4	A0A921YXF0
Unknown	Unknown	YES	TRINITY_DN180_c0_g1_i2.p1	-	324.22	3.78443e-33	81	81	0.8	22	22	0.57	16	16	0.63	40079	137.25	CTTACATCGTTTGTGTCAACGCGCCTCCTCAACTCACTATAAAAACTCGAGCGTTAACCAACATCCACCAATACATTGCCAGCCGTCACAGCGATAGCACATTAAAAAAAAACAATAATTTTTATATTAAAATAAAGTTGTGTTAGTGGTTGCATCGTCCCTTCTTCACAACCTTCATTTTAAAGGACCTAAATTTCATGATGAAGGTCTTATTATTATGCCTGGCCTTTGCGGCTGTCAGTCTGGCGATGCCGGTAGCCGAGGAGAAACCCGATATTGGTGCACCACCACCGCCCATCTCGAAAACTGAAGAACCGATCCCCCAAGCAGATGCGCCTGCTGAAAATAAACCTGACTTGCCAGAGCTCGAAGAAGCCAAAAAACAATCTGAAGAAAAAA…		MMKVLLLCLAFAAVSLAMPVAEEKPDIGAPPPPISKTEEPIPQADAPAENKPDLPELEEAKKQSEEKIEPEKQLETKESEAPKPGESIESKSDKAILEPKSVETEPAVKAEEPKPINPPSEIESEGKSAGIEEKIVEQQKETEIPATINEVPKDSSAKSVISEEAIDIVNAVKVDAAIADDGVQPEILKPTPEKKTDLPVVPGADATGSELKNVDAAVMQGPVKAEEKKPDESKAAESAADVAPEAAKPEEPADTSDSLRVVRDTVDDKAKSDEALKEDAKPTEVTKEQEISILPEEKKEQQKNIEIESSKTEKDAPAPEPAKTEESVPKEVDTAQSPVNTDATAAATDLKSKPDEKPLNDLPAAPNSSEESDESS	0.997337	CS pos: 17-18. SLA-MP. Pr: 0.7422	MPVAEEKPDIGAPPPPISKTEEPIPQADAPAENKPDLPELEEAKKQSEEKIEPEKQLETKESEAPKPGESIESKSDKAILEPKSVETEPAVKAEEPKPINPPSEIESEGKSAGIEEKIVEQQKETEIPATINEVPKDSSAKSVISEEAIDIVNAVKVDAAIADDGVQPEILKPTPEKKTDLPVVPGADATGSELKNVDAAVMQGPVKAEEKKPDESKAAESAADVAPEAAKPEEPADTSDSLRVVRDTVDDKAKSDEALKEDAKPTEVTKEQEISILPEEKKEQQKNIEIESSKTEKDAPAPEPAKTEESVPKEVDTAQSPVNTDATAAATDLKSKPDEKPLNDLPAAPNSSEESDESS	359	0	38280,25	38303.1	Non predicted	consensus disorder	Uncharacterized protein	Heliothis virescens (Tobacco budworm moth)	1.8e-56	506	39	A0A2A4IWZ5
Unknown	Unknown	YES	TRINITY_DN5173_c1_g1_i2.p1	-	75.03	3.14051e-08	3	3	0.17	-	-	-	-	-	-	15025	119.9	CGACGAGAGGTCTCATGCACACACACAACTAATGAGAGAGGAACTTATCGAGTCATACCGCTCGAGGCAGCTGAGCCAACTTGACCCTGTCAAACCATTTATCGACCAATCCGAGACATTAGAAGCGTCCAATTTATGTATATACTTAATTTGACGTCTCGGGCAACTTTGTGATAGTTCACATCAACAGAGCAACCGGTTCCGTACGCCGTTCTTATAGTTGTGTAACCATGAAGTCAGCCGTTTTGATTTTGTTTTTAGTTTTTCTTGCAGTCGAATGTCGAAAAGTCGTGCAAATAAACAAAAATGCCAATATCGATTTCATCAATATGGAAACCGGTGGGGTGAGGCAGCCTCCTGTCCAACCTCAGCCGAAGACACCAGCAGCCCCTACCCCTG…	TRINITY_DN5173_c1_g1_i2.p1	MKSAVLILFLVFLAVECRKVVQINKNANIDFINMETGGVRQPPVQPQPKTPAAPTPASINKPPTPVPVAKPAPTSTPITVKPPQPSQTPNQIKPVPVNPKPVASPATTPGPGSVKSLINYYDSQGKASPIRPYSYSQAVKQG	0.994523	CS pos: 17-18. VEC-RK. Pr: 0.9238	RKVVQINKNANIDFINMETGGVRQPPVQPQPKTPAAPTPASINKPPTPVPVAKPAPTSTPITVKPPQPSQTPNQIKPVPVNPKPVASPATTPGPGSVKSLINYYDSQGKASPIRPYSYSQAVKQG	125	0	13138	13146.1	Non predicted	disorder prediction	Uncharacterized protein	Helicoverpa armigera (Cotton bollworm) (Heliothis armigera)	1.4e-53	439	66.2	A0A2A4JTM7
Unknown	Unknown	YES	TRINITY_DN2323_c0_g1_i4.p2	-	167	1.99526e-17	6	6	0.13	-	-	-	-	-	-	60775	40.17	GTGTAAGACATGCGTCGGTCGTAGACTGAACTTTGTACGATTGTAGCTGTGAATAAATTTATTTTATAGGACAAAGTAAAGCCTTCAACATGCGACGTATAATAATCTTAGCCGCGATTTCGGTGTTAGCCATGGCCAGACCGGAATTGTACAAGGAAAAAGAAGATTTTAAATATTCAAGAAGTTCAACTGATGAAGGATCCAAATCTGGGTTCTATGGTGCTCAAAGGGGCAACATGGGAGGAAATTACGAACGTGCACATAACATGGATGGGCTAGCTCAGCATCAAATGAGTGGTCTGGTAAACCAAGTGGAAGGGGAACTTGGAGATGGAGCAAATACTAGAAGTGGAAGCGTATACAGTGCTGCTAATTCTAGGGGTATTTACGGTTCAGGTC…	TRINITY_DN2323_c0_g1_i4.p2	MRRIIILAAISVLAMARPELYKEKEDFKYSRSSTDEGSKSGFYGAQRGNMGGNYERAHNMDGLAQHQMSGLVNQVEGELGDGANTRSGSVYSAANSRGIYGSGHYDVSNLKGRNFQESEINSGSHSKSSSSQYNNAAYTNSRSLSSGYGGYHGSGRSGEYLQSSDLQNLDQGAGSYDYGHQTSSGHHSQTGYHSHSSYGVSDDNSHAGEYGSNVQTRLVSAVPVRIVVRPGTRVAIPIGAQTTLNQDSSIYDTNQRSSTYDVSHRSSSYDANDRSSSYDQSLRNSEAEVLSGNDHHNAYTPINNPKHYESSYSYRKEWEKRNTIPATIQAPTENLFPQNSENGDLYENRQGHTSSLSSDSQRAHSSNAYSGYHTNVKSSQVRHQSDLNSQQYGSLSASN…	0.990987	CS pos: 16-17. AMA-RP. Pr: 0.7624	RPELYKEKEDFKYSRSSTDEGSKSGFYGAQRGNMGGNYERAHNMDGLAQHQMSGLVNQVEGELGDGANTRSGSVYSAANSRGIYGSGHYDVSNLKGRNFQESEINSGSHSKSSSSQYNNAAYTNSRSLSSGYGGYHGSGRSGEYLQSSDLQNLDQGAGSYDYGHQTSSGHHSQTGYHSHSSYGVSDDNSHAGEYGSNVQTRLVSAVPVRIVVRPGTRVAIPIGAQTTLNQDSSIYDTNQRSSTYDVSHRSSSYDANDRSSSYDQSLRNSEAEVLSGNDHHNAYTPINNPKHYESSYSYRKEWEKRNTIPATIQAPTENLFPQNSENGDLYENRQGHTSSLSSDSQRAHSSNAYSGYHTNVKSSQVRHQSDLNSQQYGSLSASNLKEHTQTNGYNADSNT…	533	2	59013.5	59048.7	Non predicted	disorder prediction	Uncharacterized protein	Helicoverpa armigera (Cotton bollworm) (Heliothis armigera)	1.4e-170	1302	51.1	A0A2W1BMN8
Unknown	Unknown	YES	TRINITY_DN43199_c0_g1_i1.p1	-	55.7	2.69153e-06	1	1	0.1	-	-	-	-	-	-	12627	38.28	TGGGCACGCGCGCACCACTCTTCAGCCCAACAGTTTAGTACCGGTGTACTCCCATCTTCACACCATGAAATCCTCCGTGTTCTGCCTTCTGGTCGCACTGGCGGCGGCTGCAGCGGCCCCCCAACGCGAAGGAGCTTCGTACACTAAAGAGGCTATCAAGCAGGCACAAAACACACACCTCATACCCAAGGACGCCGAGATTCAGAAGGTACAAGAAGGTATCGAGCTAGCGGCATACGAGTCCATCCCAGCGAATCAGAGGATCAACCTTTTCGAAATCCTCGGTGATCAAGTACCCTCAGAGGTGATCAACAACTTGCAGGGTCAGATCGACCAGATCGGCCGTCAATAACCAAATCATTATAATTAAGGAAAGAAGCGCAACGGGAGACTTTAGCG…		GHARTTLQPNSLVPVYSHLHTMKSSVFCLLVALAAAAAAPQREGASYTKEAIKQAQNTHLIPKDAEIQKVQEGIELAAYESIPANQRINLFEILGDQVPSEVINNLQGQIDQIGRQ	0.686541	CS pos: 38-39. AAA-AP. Pr: 0.3777	APQREGASYTKEAIKQAQNTHLIPKDAEIQKVQEGIELAAYESIPANQRINLFEILGDQVPSEVINNLQGQIDQIGRQ	78	0	8663.5	8668.68	Non predicted	-	Uncharacterized protein	spodoptera litura (asian cotton leafworm)	1.4e-55	414	93.6	A0A9J7E1X0
Unknown	Unknown	YES	TRINITY_DN180_c0_g1_i6.p1	-	324.22	3.78443e-33	81	81	0.81	22	22	0.57	16	16	0.63	39948	36.72	TTGTTCTAGAACAAGATCGCCCACGTTCGTGCAAATTTGCCCGATGACGCAAAACTGTTTACGTGAAATTTCTCCTTGAATAACATGATTTCAGTACAAAAAATAATTTGGGAACACTTGCTAGTGTTCAAAGAAAATTTGTGTCAGTGTGAAATATGTGCTTAGTGACTATTTAAAGGATGAAGGTCTTATTATTATGCCTGGCCTTTGCGGCTGTCAGTCTGGCGATGCCGGTAGCCGAGGAGAAACCCGATATTGGTGCACCACCACCGCCCATCTCGAAAACTGAAGAACCGATCCCCCAAGCAGATGCGCCTGCTGAAAATAAACCTGACTTGCCAGAGCTCGAAGAAGCCAAAAAACAATCTGAAGAAAAAATCGAACCTGAAAAACAACTTG…		MKVLLLCLAFAAVSLAMPVAEEKPDIGAPPPPISKTEEPIPQADAPAENKPDLPELEEAKKQSEEKIEPEKQLETKESEAPKPGESIESKSDKAILEPKSVETEPAVKAEEPKPINPPSEIESEGKSAGIEEKIVEQQKETEIPATINEVPKDSSAKSVISEEAIDIVNAVKVDAAIADDGVQPEILKPTPEKKTDLPVVPGADATGSELKNVDAAVMQGPVKAEEKKPDESKAAESAADVAPEAAKPEEPADTSDSLRVVRDTVDDKAKSDEALKEDAKPTEVTKEQEISILPEEKKEQQKNIEIESSKTEKDAPAPEPAKTEESVPKEVDTAQSPVNTDATAAATDLKSKPDEKPLNDLPAAPNSSEESDESS		CS pos: 16-17. SLA-MP. Pr: 0.7413	MPVAEEKPDIGAPPPPISKTEEPIPQADAPAENKPDLPELEEAKKQSEEKIEPEKQLETKESEAPKPGESIESKSDKAILEPKSVETEPAVKAEEPKPINPPSEIESEGKSAGIEEKIVEQQKETEIPATINEVPKDSSAKSVISEEAIDIVNAVKVDAAIADDGVQPEILKPTPEKKTDLPVVPGADATGSELKNVDAAVMQGPVKAEEKKPDESKAAESAADVAPEAAKPEEPADTSDSLRVVRDTVDDKAKSDEALKEDAKPTEVTKEQEISILPEEKKEQQKNIEIESSKTEKDAPAPEPAKTEESVPKEVDTAQSPVNTDATAAATDLKSKPDEKPLNDLPAAPNSSEESDESS	359	0	38280.2	38303.1	Non predicted	consensus disorder	Uncharacterized protein	Heliothis virescens (Tobacco budworm moth)	1.8e-56	506	39	A0A2A4IWZ25
Unknown	Unknown	YES	TRINITY_DN40974_c0_g1_i1.p1	-	207.85	1.64059e-21	23	23	0.56	19	19	0.68	1	1	0.18	12369	7.49	GACGGTTTCGGTGGCCTGACGTTCCGTCGTGCTCACCATGAATAATTTTTCGTTGATCACTGTGGCGGTGTGCTTGATTGCGGCCGTCTGTCATCGCACCAATGGTGAATGTGAAGGTGGATGTATAGAAGACAATGCTGCTGCCTGCTGTGGCGGTGTCGATGGCGCAGAACAGACAAGTAGATTTAAACGCTCTGGTGTATTTCGCAACAGTCGAGCCGGTTCCAAGATCCTTAAGAGCGCTTACGACGGATACAAAGAGGGTAAACTGAGCGCCGAACAAATGAATAAAGATGCCGCACGGGCACGCCAAAACGCAGCCACCGTCCCAACGTCATCTACGCCAAGTCTCGTACAAAGTGCCTCCGCGAAGTACGGCAAACGTTGGTAACGCAGACA…		MNNFSLITVAVCLIAAVCHRTNGECEGGCIEDNAAACCGGVDGAEQTSRFKRSGVFRNSRAGSKILKSAYDGYKEGKLSAEQMNKDAARARQNAATVPTSSTPSLVQSASAKYGKRW	0.994379	CS pos: 23-24. TNG-EC. Pr: 0.7046	ECEGGCIEDNAAACCGGVDGAEQTSRFKRSGVFRNSRAGSKILKSAYDGYKEGKLSAEQMNKDAARARQNAATVPTSSTPSLVQSASAKYGKRW	94	4	9928.81	9935.01	Non predicted	consensus disorder	Uncharacterized	Arctia plantaginis (Wood tiger moth) (Phalaena plantaginis)	0	3164	67.8	A0A8S0ZWX5
Unknown	Unknown	YES	TRINITY_DN352_c0_g1_i8.p7	-	143.59	4.37522e-15	5	5	0.46	-	-	-	-	-	-	6586	1.46	GTTTTTTTATTGTCGTGAATAATATAACATACAACAATGAACAAGCTAACGATCCTGTTGGTGTTGGTCGCTTTGGTCACCATCACCATGGCCAAACCTCAAGTAAACGTGGTAGACGGTGAAGAACCAGTAAAAGTCGTTGATGGTGAAAATCAAGTGAACGTTGTGGATGGCGAACACCAAGTGAACGTTGTGGACGGTGAACAAGAAGGTAATTTTTAAGACCCATTTAAGTGTTACCATATCAATTCATATATAAATTACCAGTAGAGTAGAGCAGACTTTACCGCTTAGCTAATGAGAAGTCGTAAGATATAACAGAAATAATTTATTAAAATTTAATGTTACGCATTATATAATTATATTATACAAATTACGCAATTTATAAATTATATCAGC…		MNKLTILLVLVALVTITMAKPQVNVVDGEEPVKVVDGENQVNVVDGEHQVNVVDGEQEGNF		CS pos: 19-20. TMA-KP. Pr: 0.8813	KPQVNVVDGEEPVKVVDGENQVNVVDGEHQVNVVDGEQEGNF	42	0	4543.17	4545.85	Non predicted	-	Uncharacterized protein	Trichoplusia ni (cabbage looper)	7.3e-07	122	61.8	A0A7E5VB90
Unknown	Unknown	YES	TRINITY_DN180_c0_g1_i5.p1	-	324.22	3.78443e-33	81	81	0.81	22	22	0.57	16	16	0.63	39948	1.45	TTGTTCTAGAACAAGATCGCCCACGTTCGTGCAAATTTGCCCGATGACGCAAAACTGTTTACGTGAAATTTCTCCTTGAATAACATGATTTCAGTACAAAAAATAATTTGGGAACACTTGCTAGTGTTCAAAGAAAATTTGTGTCAGTGTGAAATATGTGCTTAGTGACTATTTAAAGGCATCTGTAATAGATACAAAAAAGTGGTGGAGTGCAGTCCGCAAGTCGTGTCAGTCGCATTGAACTGGCTTGAGCAGCGCAGTCGCGGAGAAAGGATGAAGGTCTTATTATTATGCCTGGCCTTTGCGGCTGTCAGTCTGGCGATGCCGGTAGCCGAGGAGAAACCCGATATTGGTGCACCACCACCGCCCATCTCGAAAACTGAAGAACCGATCCCCCAA…		MKVLLLCLAFAAVSLAMPVAEEKPDIGAPPPPISKTEEPIPQADAPAENKPDLPELEEAKKQSEEKIEPEKQLETKESEAPKPGESIESKSDKAILEPKSVETEPAVKAEEPKPINPPSEIESEGKSAGIEEKIVEQQKETEIPATINEVPKDSSAKSVISEEAIDIVNAVKVDAAIADDGVQPEILKPTPEKKTDLPVVPGADATGSELKNVDAAVMQGPVKAEEKKPDESKAAESAADVAPEAAKPEEPADTSDSLRVVRDTVDDKAKSDEALKEDAKPTEVTKEQEISILPEEKKEQQKNIEIESSKTEKDAPAPEPAKTEESVPKEVDTAQSPVNTDATAAATDLKSKPDEKPLNDLPAAPNSSEESDESS		CS pos: 16-17. SLA-MP. Pr: 0.7413	MPVAEEKPDIGAPPPPISKTEEPIPQADAPAENKPDLPELEEAKKQSEEKIEPEKQLETKESEAPKPGESIESKSDKAILEPKSVETEPAVKAEEPKPINPPSEIESEGKSAGIEEKIVEQQKETEIPATINEVPKDSSAKSVISEEAIDIVNAVKVDAAIADDGVQPEILKPTPEKKTDLPVVPGADATGSELKNVDAAVMQGPVKAEEKKPDESKAAESAADVAPEAAKPEEPADTSDSLRVVRDTVDDKAKSDEALKEDAKPTEVTKEQEISILPEEKKEQQKNIEIESSKTEKDAPAPEPAKTEESVPKEVDTAQSPVNTDATAAATDLKSKPDEKPLNDLPAAPNSSEESDESS	359	0	38280.2	38303.1	Non predicted	consensus disorder	Uncharacterized protein	Heliothis virescens (Tobacco budworm moth)	1.8e-56	506	39	A0A2A4IWZ25
Unknown	Unknown	YES	TRINITY_DN180_c0_g1_i4.p1	-	324.22	3.78443e-33	81	81	0.81	22	22	0.57	16	16	0.63	39948	0.25	TTGTTCTAGAACAAGATCGCCCACGTTCGTGCAAATTTGCCCGATGACGCAAAACTGTTTACGTGAAATTTCTCCTTGAATAACATGATTTCAGTACAAAAAATAATTTGGGAACACTTGCTAGTGTTCAAAGAAAATTTGTGTCAGTGTGAAATATGTGCTTAGTGACTATTTAAAGTAAACCCGCCACGGTCTCAGAGCTCGTGTCCTTGACAGTCACTTGATGATGCACCGTCGCACAGCGTGAATAATATTTTTTTATCAACAGCAGGATGAAGGTCTTATTATTATGCCTGGCCTTTGCGGCTGTCAGTCTGGCGATGCCGGTAGCCGAGGAGAAACCCGATATTGGTGCACCACCACCGCCCATCTCGAAAACTGAAGAACCGATCCCCCAAG…		MKVLLLCLAFAAVSLAMPVAEEKPDIGAPPPPISKTEEPIPQADAPAENKPDLPELEEAKKQSEEKIEPEKQLETKESEAPKPGESIESKSDKAILEPKSVETEPAVKAEEPKPINPPSEIESEGKSAGIEEKIVEQQKETEIPATINEVPKDSSAKSVISEEAIDIVNAVKVDAAIADDGVQPEILKPTPEKKTDLPVVPGADATGSELKNVDAAVMQGPVKAEEKKPDESKAAESAADVAPEAAKPEEPADTSDSLRVVRDTVDDKAKSDEALKEDAKPTEVTKEQEISILPEEKKEQQKNIEIESSKTEKDAPAPEPAKTEESVPKEVDTAQSPVNTDATAAATDLKSKPDEKPLNDLPAAPNSSEESDESS		CS pos: 16-17. SLA-MP. Pr: 0.7413	MPVAEEKPDIGAPPPPISKTEEPIPQADAPAENKPDLPELEEAKKQSEEKIEPEKQLETKESEAPKPGESIESKSDKAILEPKSVETEPAVKAEEPKPINPPSEIESEGKSAGIEEKIVEQQKETEIPATINEVPKDSSAKSVISEEAIDIVNAVKVDAAIADDGVQPEILKPTPEKKTDLPVVPGADATGSELKNVDAAVMQGPVKAEEKKPDESKAAESAADVAPEAAKPEEPADTSDSLRVVRDTVDDKAKSDEALKEDAKPTEVTKEQEISILPEEKKEQQKNIEIESSKTEKDAPAPEPAKTEESVPKEVDTAQSPVNTDATAAATDLKSKPDEKPLNDLPAAPNSSEESDESS	359	0	38280.2	38303.1	Non predicted	consensus disorder	Uncharacterized protein	Heliothis virescens (Tobacco budworm moth)	1.8e-56	506	39	A0A2A4IWZ25
[truncated: 16 more columns]
